# Supplementary material for: N,N′-Dibenzyl-2,2′-(3,6-dioxaoctane-1,8-diyldi­oxy)dibenzamide
Source: Acta Crystallogr Sect E Struct Rep Online. 2011 Jan 22;67(Pt 2):o455. doi: 10.1107/S1600536811002212 (PMC3051697; doi:10.1107/S1600536811002212)
Supplement: Supplementary file 1 [file e-67-0o455-sup1.cif]

##############################################################################
###                                                                        ###
###        Electronic paper (Acta Crystallographica Section E)             ###
###                                                                        ###
##############################################################################
#                                                                            #
# This CIF contains the data in a paper accepted for publication in Acta     #
# Crystallographica Section E. It conforms to the requirements of Notes      #
# for Authors for Section E, and has been peer reviewed under the auspices   #
# of the IUCr Commission on Journals.                                        #
#                                                                            #
# Full details of the Crystallographic Information File format               #
# are given in the paper "The Crystallographic Information File (CIF):       #
# a New Standard Archive File for Crystallography" by S. R. Hall, F. H.      #
# Allen and I. D. Brown [Acta Cryst. (1991), A47, 655-685].                  #
#                                                                            #
# The current version of the core CIF dictionary is obtainable from          #
# ftp://ftp.iucr.org/pub/cif_core.dic. The current version number is 2.4.    #
#                                                                            #
# Software is freely available for graphical display of the structure(s) in  #
# this CIF.  For information consult the CIF home page http://www.iucr.org/  #
# cif/home.html                                                              #
#                                                                            #
# This file may be used for bona fide research purposes within the           #
# scientific community so long as proper attribution is given to the journal # 
# article from which it was obtained.                                        #
#                                                                            #
##############################################################################
                                             
data_I
_audit_creation_method     SHELXL-97
_chemical_name_systematic
;
<i>N</i>,<i>N</i>'-Dibenzyl-2,2'-(3,6-dioxaoctane-1,8-diyldioxy)dibenzamide
;
_chemical_name_common     ?
_chemical_formula_moiety     'C34 H36 N2 O6'
_chemical_formula_sum     'C34 H36 N2 O6'
_chemical_formula_iupac     'C34 H36 N2 O6'
_chemical_formula_weight     568.65
_chemical_melting_point     ?
_symmetry_cell_setting     monoclinic
_symmetry_space_group_name_H-M     'P 21/c'
_symmetry_space_group_name_Hall     '-P 2ybc'
loop_
    _symmetry_equiv_pos_as_xyz
    'x, y, z'
    '-x, y+1/2, -z+1/2'
    '-x, -y, -z'
    'x, -y-1/2, z-1/2'
_cell_length_a     12.065(3)
_cell_length_b     15.964(4)
_cell_length_c     8.251(2)
_cell_angle_alpha     90.00
_cell_angle_beta     104.820(5)
_cell_angle_gamma     90.00
_cell_volume     1536.3(7)
_cell_formula_units_Z     2
_cell_measurement_reflns_used     1307
_cell_measurement_theta_min     2.55
_cell_measurement_theta_max     20.28
_cell_measurement_temperature     294(2)
_exptl_crystal_description     prism
_exptl_crystal_colour     colourless
_exptl_crystal_size_max     0.24
_exptl_crystal_size_mid     0.20
_exptl_crystal_size_min     0.16
_exptl_crystal_density_diffrn     1.229
_exptl_crystal_density_meas     ?
_exptl_crystal_density_method     'not measured'
_exptl_crystal_F_000     604
_exptl_absorpt_coefficient_mu     0.084
_exptl_absorpt_correction_type     multi-scan
_exptl_absorpt_process_details     '(SADABS; Sheldrick, 1996)'
_exptl_absorpt_correction_T_min     0.976
_exptl_absorpt_correction_T_max     0.983
_exptl_special_details
;
;
_diffrn_ambient_temperature     294(2)
_diffrn_radiation_type     MoK\a
_diffrn_radiation_wavelength     0.71073
_diffrn_radiation_source     'fine-focus sealed tube'
_diffrn_radiation_monochromator     graphite
_diffrn_measurement_device_type     'Bruker SMART CCD area-detector'
_diffrn_measurement_method     '\f and \w'
_diffrn_detector_area_resol_mean     ?
_diffrn_reflns_number     7850
_diffrn_reflns_av_R_equivalents     0.0410
_diffrn_reflns_av_sigmaI/netI     0.0506
_diffrn_reflns_theta_min     1.75
_diffrn_reflns_theta_max     25.01
_diffrn_reflns_theta_full     25.01
_diffrn_measured_fraction_theta_max     0.999
_diffrn_measured_fraction_theta_full     0.999
_diffrn_reflns_limit_h_min     -14
_diffrn_reflns_limit_h_max     14
_diffrn_reflns_limit_k_min     -18
_diffrn_reflns_limit_k_max     18
_diffrn_reflns_limit_l_min     -7
_diffrn_reflns_limit_l_max     9
_diffrn_standards_number     .
_diffrn_standards_interval_count     .
_diffrn_standards_interval_time     .
_diffrn_standards_decay_%     .
_refine_special_details
;
Refinement of <i>F</i>^2^ against ALL reflections. The weighted <i>R</i>-factor
<i>wR</i> and goodness of fit <i>S</i> are based on <i>F</i>^2^, conventional
<i>R</i>-factors <i>R</i> are based on <i>F</i>, with <i>F</i> set to zero for
negative <i>F</i>^2^. The threshold expression of <i>F</i>^2^ >
\s(<i>F</i>^2^) is used only for calculating <i>R</i>-factors(gt) <i>etc</i>.
and is not relevant to the choice of reflections for refinement.
<i>R</i>-factors based on <i>F</i>^2^ are statistically about twice as large
as those based on <i>F</i>, and <i>R</i>- factors based on ALL data will be
even larger.
;
_reflns_number_total     2707
_reflns_number_gt     1284
_reflns_threshold_expression     I>2\s(I)
_refine_ls_structure_factor_coef     Fsqd
_refine_ls_matrix_type     full
_refine_ls_R_factor_all     0.1235
_refine_ls_R_factor_gt     0.0479
_refine_ls_wR_factor_gt     0.1115
_refine_ls_wR_factor_ref     0.1489
_refine_ls_goodness_of_fit_ref     1.002
_refine_ls_restrained_S_all     0.998
_refine_ls_number_reflns     2707
_refine_ls_number_parameters     190
_refine_ls_number_restraints     36
_refine_ls_hydrogen_treatment     constr
_refine_ls_weighting_scheme     calc
_refine_ls_weighting_details
         'calc w=1/[\s^2^(Fo^2^)+(0.0574P)^2^+0.3181P] where P=(Fo^2^+2Fc^2^)/3'
_atom_sites_solution_hydrogens     geom
_atom_sites_solution_primary     direct
_atom_sites_solution_secondary     difmap
_refine_ls_shift/su_max     0.000
_refine_ls_shift/su_mean     0.000
_refine_diff_density_max     0.210
_refine_diff_density_min     -0.166
_refine_ls_extinction_method     none
_refine_ls_extinction_coef     ?
loop_
    _atom_type_symbol
    _atom_type_description
    _atom_type_scat_dispersion_real
    _atom_type_scat_dispersion_imag
    _atom_type_scat_source
    'C' 'C' 0.0033 0.0016
                         'International Tables Vol C Tables 4.2.6.8 and 6.1.1.4'
    'H' 'H' 0.0000 0.0000
                         'International Tables Vol C Tables 4.2.6.8 and 6.1.1.4'
    'N' 'N' 0.0061 0.0033
                         'International Tables Vol C Tables 4.2.6.8 and 6.1.1.4'
    'O' 'O' 0.0106 0.0060
                         'International Tables Vol C Tables 4.2.6.8 and 6.1.1.4'
_computing_data_collection     'SMART (Bruker, 2001)'
_computing_cell_refinement     'SAINT (Bruker, 2001)'
_computing_data_reduction     'SAINT (Bruker, 2001)'
_computing_structure_solution     'SHELXTL (Sheldrick, 2008)'
_computing_structure_refinement     'SHELXTL (Sheldrick, 2008)'
_computing_molecular_graphics     'SHELXTL (Sheldrick, 2008)'
_computing_publication_material     'SHELXTL (Sheldrick, 2008)'
loop_
    _atom_site_type_symbol
    _atom_site_label
    _atom_site_fract_x
    _atom_site_fract_y
    _atom_site_fract_z
    _atom_site_U_iso_or_equiv
    _atom_site_adp_type
    _atom_site_calc_flag
    _atom_site_refinement_flags
    _atom_site_occupancy
    _atom_site_disorder_assembly
    _atom_site_disorder_group
    O O1 0.8814(2) 0.90823(13) 0.7723(3) 0.1004(8) Uani d . 1 . .
    O O2 0.83284(14) 1.05219(11) 0.3438(2) 0.0662(5) Uani d . 1 . .
    O O3 0.63670(17) 1.03915(16) 0.0958(3) 0.0971(8) Uani d . 1 . .
    N N1 0.7835(2) 0.91898(14) 0.5028(3) 0.0738(7) Uani d U 1 . .
    H H1 0.7665 0.9504 0.4152 0.089 Uiso calc R 1 . .
    C C1 0.5392(3) 0.7869(2) 0.3307(5) 0.1097(13) Uani d U 1 . .
    H H1A 0.5756 0.7521 0.2699 0.132 Uiso calc R 1 . .
    C C2 0.4202(4) 0.7860(3) 0.2970(5) 0.1218(14) Uani d U 1 . .
    H H2 0.3780 0.7504 0.2147 0.146 Uiso calc R 1 . .
    C C3 0.3657(3) 0.8361(2) 0.3827(5) 0.0925(10) Uani d U 1 . .
    H H3 0.2861 0.8355 0.3603 0.111 Uiso calc R 1 . .
    C C4 0.4281(3) 0.88690(19) 0.5011(4) 0.0820(10) Uani d . 1 . .
    H H4 0.3913 0.9219 0.5611 0.098 Uiso calc R 1 . .
    C C5 0.5463(3) 0.88771(18) 0.5347(4) 0.0750(9) Uani d U 1 . .
    H H5 0.5878 0.9235 0.6172 0.090 Uiso calc R 1 . .
    C C6 0.6031(3) 0.83769(17) 0.4504(4) 0.0670(8) Uani d U 1 . .
    C C7 0.7328(3) 0.83619(18) 0.4915(5) 0.0901(10) Uani d U 1 . .
    H H7B 0.7619 0.8074 0.5974 0.108 Uiso calc R 1 . .
    H H7A 0.7564 0.8045 0.4057 0.108 Uiso calc R 1 . .
    C C8 0.8553(3) 0.94947(19) 0.6421(4) 0.0679(8) Uani d . 1 . .
    C C9 0.9030(2) 1.03553(16) 0.6358(3) 0.0562(7) Uani d . 1 . .
    C C10 0.9664(3) 1.0684(2) 0.7883(4) 0.0741(9) Uani d . 1 . .
    H H10 0.9754 1.0363 0.8848 0.089 Uiso calc R 1 . .
    C C11 1.0157(3) 1.1460(2) 0.8009(4) 0.0831(10) Uani d . 1 . .
    H H11 1.0576 1.1658 0.9045 0.100 Uiso calc R 1 . .
    C C12 1.0031(2) 1.1942(2) 0.6606(4) 0.0752(9) Uani d . 1 . .
    H H12 1.0360 1.2472 0.6687 0.090 Uiso calc R 1 . .
    C C13 0.9419(2) 1.16458(18) 0.5074(4) 0.0644(8) Uani d . 1 . .
    H H13 0.9334 1.1978 0.4124 0.077 Uiso calc R 1 . .
    C C14 0.8926(2) 1.08525(17) 0.4938(3) 0.0549(7) Uani d . 1 . .
    C C15 0.8169(2) 1.09965(18) 0.1928(3) 0.0706(8) Uani d . 1 . .
    H H15B 0.8901 1.1111 0.1691 0.085 Uiso calc R 1 . .
    H H15A 0.7796 1.1525 0.2029 0.085 Uiso calc R 1 . .
    C C16 0.7438(2) 1.0481(2) 0.0572(4) 0.0816(9) Uani d . 1 . .
    H H16B 0.7341 1.0755 -0.0504 0.098 Uiso calc R 1 . .
    H H16A 0.7786 0.9936 0.0524 0.098 Uiso calc R 1 . .
    C C17 0.5563(2) 0.9992(3) -0.0245(4) 0.1032(12) Uani d . 1 . .
    H H17A 0.5797 0.9418 -0.0352 0.124 Uiso calc R 1 . .
    H H17B 0.5477 1.0270 -0.1316 0.124 Uiso calc R 1 . .
loop_
    _atom_site_aniso_label
    _atom_site_aniso_U_11
    _atom_site_aniso_U_22
    _atom_site_aniso_U_33
    _atom_site_aniso_U_12
    _atom_site_aniso_U_13
    _atom_site_aniso_U_23
    O1 0.1298(19) 0.0877(16) 0.0854(16) 0.0126(13) 0.0307(15) 0.0363(13)
    O2 0.0697(12) 0.0723(12) 0.0529(12) -0.0104(10) 0.0088(10) 0.0102(10)
    O3 0.0592(12) 0.166(2) 0.0638(13) -0.0177(13) 0.0111(11) -0.0132(14)
    N1 0.0729(15) 0.0547(15) 0.094(2) -0.0021(12) 0.0223(15) 0.0136(13)
    C1 0.104(3) 0.111(3) 0.135(3) -0.023(2) 0.070(3) -0.057(3)
    C2 0.109(3) 0.143(4) 0.123(3) -0.039(3) 0.048(3) -0.060(3)
    C3 0.078(2) 0.095(3) 0.112(3) -0.005(2) 0.038(2) 0.004(2)
    C4 0.093(3) 0.063(2) 0.104(3) 0.0074(18) 0.052(2) 0.0007(19)
    C5 0.088(2) 0.060(2) 0.082(2) 0.0002(16) 0.0303(19) -0.0095(15)
    C6 0.080(2) 0.0470(17) 0.084(2) -0.0002(15) 0.0404(18) 0.0021(15)
    C7 0.082(2) 0.061(2) 0.136(3) 0.0042(17) 0.042(2) 0.0050(19)
    C8 0.0675(18) 0.069(2) 0.072(2) 0.0162(16) 0.0270(17) 0.0122(18)
    C9 0.0540(15) 0.0587(17) 0.0592(18) 0.0141(13) 0.0206(14) 0.0100(14)
    C10 0.085(2) 0.082(2) 0.056(2) 0.0255(18) 0.0178(17) 0.0048(17)
    C11 0.085(2) 0.090(3) 0.072(2) 0.015(2) 0.0155(19) -0.021(2)
    C12 0.0698(19) 0.075(2) 0.083(2) -0.0045(16) 0.0235(18) -0.021(2)
    C13 0.0664(17) 0.0639(19) 0.068(2) -0.0026(15) 0.0261(16) 0.0025(15)
    C14 0.0453(14) 0.0676(19) 0.0531(17) 0.0065(13) 0.0152(13) 0.0018(14)
    C15 0.0653(18) 0.087(2) 0.0589(18) -0.0016(16) 0.0151(15) 0.0157(16)
    C16 0.0552(18) 0.129(3) 0.060(2) -0.0024(18) 0.0141(16) 0.0139(19)
    C17 0.077(2) 0.161(3) 0.071(2) -0.031(2) 0.0201(19) -0.019(2)
_geom_special_details
;
All e.s.d.'s (except the e.s.d. in the dihedral angle between two l.s. planes)
are estimated using the full covariance matrix. The cell e.s.d.'s are taken
into account individually in the estimation of e.s.d.'s in distances, angles
and torsion angles; correlations between e.s.d.'s in cell parameters are only
used when they are defined by crystal symmetry. An approximate (isotropic)
treatment of cell e.s.d.'s is used for estimating e.s.d.'s involving l.s.
planes.
;
loop_
    _geom_bond_atom_site_label_1
    _geom_bond_atom_site_label_2
    _geom_bond_site_symmetry_2
    _geom_bond_distance
    _geom_bond_publ_flag
    O1 C8 . 1.231(3) ?
    O2 C14 . 1.369(3) ?
    O2 C15 . 1.429(3) ?
    O3 C17 . 1.356(3) ?
    O3 C16 . 1.415(3) ?
    N1 C8 . 1.341(3) ?
    N1 C7 . 1.449(3) ?
    N1 H1 . 0.8600 ?
    C1 C6 . 1.356(4) ?
    C1 C2 . 1.392(5) ?
    C1 H1A . 0.9300 ?
    C2 C3 . 1.345(4) ?
    C2 H2 . 0.9300 ?
    C3 C4 . 1.343(4) ?
    C3 H3 . 0.9300 ?
    C4 C5 . 1.381(4) ?
    C4 H4 . 0.9300 ?
    C5 C6 . 1.355(4) ?
    C5 H5 . 0.9300 ?
    C6 C7 . 1.514(4) ?
    C7 H7B . 0.9700 ?
    C7 H7A . 0.9700 ?
    C8 C9 . 1.496(4) ?
    C9 C14 . 1.394(3) ?
    C9 C10 . 1.397(4) ?
    C10 C11 . 1.365(4) ?
    C10 H10 . 0.9300 ?
    C11 C12 . 1.366(4) ?
    C11 H11 . 0.9300 ?
    C12 C13 . 1.374(4) ?
    C12 H12 . 0.9300 ?
    C13 C14 . 1.391(4) ?
    C13 H13 . 0.9300 ?
    C15 C16 . 1.484(4) ?
    C15 H15B . 0.9700 ?
    C15 H15A . 0.9700 ?
    C16 H16B . 0.9700 ?
    C16 H16A . 0.9700 ?
    C17 C17 3_675 1.514(6) ?
    C17 H17A . 0.9700 ?
    C17 H17B . 0.9700 ?
loop_
    _geom_angle_atom_site_label_1
    _geom_angle_atom_site_label_2
    _geom_angle_atom_site_label_3
    _geom_angle_site_symmetry_1
    _geom_angle_site_symmetry_3
    _geom_angle
    _geom_angle_publ_flag
    C14 O2 C15 . . 120.4(2) ?
    C17 O3 C16 . . 113.9(2) ?
    C8 N1 C7 . . 123.7(3) ?
    C8 N1 H1 . . 118.1 ?
    C7 N1 H1 . . 118.1 ?
    C6 C1 C2 . . 121.1(3) ?
    C6 C1 H1A . . 119.4 ?
    C2 C1 H1A . . 119.4 ?
    C3 C2 C1 . . 120.5(3) ?
    C3 C2 H2 . . 119.8 ?
    C1 C2 H2 . . 119.8 ?
    C4 C3 C2 . . 118.9(3) ?
    C4 C3 H3 . . 120.5 ?
    C2 C3 H3 . . 120.5 ?
    C3 C4 C5 . . 120.6(3) ?
    C3 C4 H4 . . 119.7 ?
    C5 C4 H4 . . 119.7 ?
    C6 C5 C4 . . 121.6(3) ?
    C6 C5 H5 . . 119.2 ?
    C4 C5 H5 . . 119.2 ?
    C5 C6 C1 . . 117.3(3) ?
    C5 C6 C7 . . 121.6(3) ?
    C1 C6 C7 . . 121.1(3) ?
    N1 C7 C6 . . 113.2(2) ?
    N1 C7 H7B . . 108.9 ?
    C6 C7 H7B . . 108.9 ?
    N1 C7 H7A . . 108.9 ?
    C6 C7 H7A . . 108.9 ?
    H7B C7 H7A . . 107.7 ?
    O1 C8 N1 . . 121.3(3) ?
    O1 C8 C9 . . 120.5(3) ?
    N1 C8 C9 . . 118.3(3) ?
    C14 C9 C10 . . 117.0(3) ?
    C14 C9 C8 . . 126.8(3) ?
    C10 C9 C8 . . 116.2(3) ?
    C11 C10 C9 . . 122.5(3) ?
    C11 C10 H10 . . 118.8 ?
    C9 C10 H10 . . 118.8 ?
    C10 C11 C12 . . 119.6(3) ?
    C10 C11 H11 . . 120.2 ?
    C12 C11 H11 . . 120.2 ?
    C11 C12 C13 . . 120.2(3) ?
    C11 C12 H12 . . 119.9 ?
    C13 C12 H12 . . 119.9 ?
    C12 C13 C14 . . 120.3(3) ?
    C12 C13 H13 . . 119.8 ?
    C14 C13 H13 . . 119.8 ?
    O2 C14 C13 . . 122.6(2) ?
    O2 C14 C9 . . 117.0(2) ?
    C13 C14 C9 . . 120.4(3) ?
    O2 C15 C16 . . 106.5(2) ?
    O2 C15 H15B . . 110.4 ?
    C16 C15 H15B . . 110.4 ?
    O2 C15 H15A . . 110.4 ?
    C16 C15 H15A . . 110.4 ?
    H15B C15 H15A . . 108.6 ?
    O3 C16 C15 . . 106.7(2) ?
    O3 C16 H16B . . 110.4 ?
    C15 C16 H16B . . 110.4 ?
    O3 C16 H16A . . 110.4 ?
    C15 C16 H16A . . 110.4 ?
    H16B C16 H16A . . 108.6 ?
    O3 C17 C17 . 3_675 108.6(3) ?
    O3 C17 H17A . . 110.0 ?
    C17 C17 H17A 3_675 . 110.0 ?
    O3 C17 H17B . . 110.0 ?
    C17 C17 H17B 3_675 . 110.0 ?
    H17A C17 H17B . . 108.3 ?
loop_
    _geom_torsion_atom_site_label_1
    _geom_torsion_atom_site_label_2
    _geom_torsion_atom_site_label_3
    _geom_torsion_atom_site_label_4
    _geom_torsion_site_symmetry_1
    _geom_torsion_site_symmetry_2
    _geom_torsion_site_symmetry_3
    _geom_torsion_site_symmetry_4
    _geom_torsion
    _geom_torsion_publ_flag
    C6 C1 C2 C3 . . . . 0.3(6) ?
    C1 C2 C3 C4 . . . . 0.0(6) ?
    C2 C3 C4 C5 . . . . -0.1(5) ?
    C3 C4 C5 C6 . . . . -0.1(5) ?
    C4 C5 C6 C1 . . . . 0.4(5) ?
    C4 C5 C6 C7 . . . . -177.7(3) ?
    C2 C1 C6 C5 . . . . -0.5(5) ?
    C2 C1 C6 C7 . . . . 177.6(3) ?
    C8 N1 C7 C6 . . . . 119.0(3) ?
    C5 C6 C7 N1 . . . . -48.7(4) ?
    C1 C6 C7 N1 . . . . 133.4(3) ?
    C7 N1 C8 O1 . . . . -1.2(4) ?
    C7 N1 C8 C9 . . . . 179.0(2) ?
    O1 C8 C9 C14 . . . . 171.6(3) ?
    N1 C8 C9 C14 . . . . -8.5(4) ?
    O1 C8 C9 C10 . . . . -7.1(4) ?
    N1 C8 C9 C10 . . . . 172.7(2) ?
    C14 C9 C10 C11 . . . . 0.7(4) ?
    C8 C9 C10 C11 . . . . 179.5(3) ?
    C9 C10 C11 C12 . . . . 0.2(5) ?
    C10 C11 C12 C13 . . . . -0.5(5) ?
    C11 C12 C13 C14 . . . . -0.2(4) ?
    C15 O2 C14 C13 . . . . -1.1(4) ?
    C15 O2 C14 C9 . . . . 179.1(2) ?
    C12 C13 C14 O2 . . . . -178.7(2) ?
    C12 C13 C14 C9 . . . . 1.2(4) ?
    C10 C9 C14 O2 . . . . 178.5(2) ?
    C8 C9 C14 O2 . . . . -0.2(4) ?
    C10 C9 C14 C13 . . . . -1.3(4) ?
    C8 C9 C14 C13 . . . . 180.0(2) ?
    C14 O2 C15 C16 . . . . -176.8(2) ?
    C17 O3 C16 C15 . . . . 174.7(3) ?
    O2 C15 C16 O3 . . . . 63.9(3) ?
    C16 O3 C17 C17 . . . 3_675 -174.9(4) ?
loop_
    _geom_hbond_atom_site_label_D
    _geom_hbond_atom_site_label_H
    _geom_hbond_atom_site_label_A
    _geom_hbond_site_symmetry_A
    _geom_hbond_distance_DH
    _geom_hbond_distance_HA
    _geom_hbond_distance_DA
    _geom_hbond_angle_DHA
    N1 H1 O2 . 0.86 1.97 2.645(3) 135
    C15 H15B O1 3_776 0.97 2.69 3.580(5) 152
data_global
_journal_date_recd_electronic     2010-11-14
_journal_date_accepted     2011-01-14
_journal_name_full     'Acta Crystallographica, Section E'
_journal_year     2011
_journal_volume     67
_journal_issue      2
_journal_page_first     o455
_journal_page_last     o455
_journal_paper_category     QO
_journal_coeditor_code     BV2169
_publ_contact_author_name     'Yong-Hong Wen'
_publ_contact_author_address
;
College of Chemistry and Molecular Engineering
Qingdao University of Science and Technology
Qingdao 266042
Shandong
People's Republic of China
;
_publ_contact_author_email     wenyyhh@126.com
_publ_contact_author_fax     '086 532 84022681'
_publ_contact_author_phone     '086 532 84022681'
_publ_section_title
;
<i>N</i>,<i>N</i>'-Dibenzyl-2,2'-(3,6-dioxaoctane-1,8-diyldioxy)dibenzamide
;
loop_
    _publ_author_name
    _publ_author_address
    'Wen, Yong-Hong'
;
College of Chemistry and Molecular Engineering
Qingdao University of Science and Technology
Qingdao 266042
People's Republic of China
;
    'Dai, Ji-Min'
;
College of Chemistry and Molecular Engineering
Qingdao University of Science and Technology
Qingdao 266042
People's Republic of China
;
