# Supplementary material for: N,N′-Dibenzyl-2,2′-(3,6-dioxaoctane-1,8-diyldi­oxy)dibenzamide
Source: Acta Crystallogr Sect E Struct Rep Online. 2011 Jan 22;67(Pt 2):o455. doi: 10.1107/S1600536811002212 (PMC3051697; doi:10.1107/S1600536811002212)
Supplement: Supplementary file 2 [file e-67-0o455-Isup2.hkl]

# 
# h,k,l, Fc-squared, Fo-squared, sigma(Fo-squared) and status flag 
# 
data_I
_shelx_title ' 80101B in P2(1)/c' 
_shelx_refln_list_code          4 
_shelx_F_calc_maximum      145.97 
_exptl_crystal_F_000       604.00 
_reflns_d_resolution_high  0.8404 
 
loop_ 
 _symmetry_equiv_pos_as_xyz 
 'x, y, z' 
 '-x, y+1/2, -z+1/2' 
 '-x, -y, -z' 
 'x, -y-1/2, z-1/2' 
 
_cell_length_a    12.0649 
_cell_length_b    15.9642 
_cell_length_c     8.2510 
_cell_angle_alpha  90.000 
_cell_angle_beta  104.820 
_cell_angle_gamma  90.000 
 
_shelx_F_squared_multiplier     1.000 
 
loop_ 
 _refln_index_h 
 _refln_index_k 
 _refln_index_l 
 _refln_F_squared_calc 
 _refln_F_squared_meas 
 _refln_F_squared_sigma 
 _refln_observed_status 
   1   0   0      872.95      761.17     12.41 o 
   2   0   0     3857.28     3745.30     53.10 o 
   3   0   0      573.79      639.39      7.03 o 
   4   0   0      553.52      570.90      7.12 o 
   5   0   0     2329.28     2452.30     30.59 o 
   6   0   0      406.64      477.89      7.58 o 
   7   0   0      235.09      256.38      5.84 o 
   8   0   0      133.28      132.31      4.79 o 
   9   0   0       47.00       66.20      4.74 o 
  10   0   0       34.88       45.25      6.06 o 
  11   0   0      170.28      165.10     17.37 o 
  12   0   0        0.02        8.50      9.02 o 
  13   0   0        2.59       -8.71      8.75 o 
   1   1   0      142.83      108.79      4.69 o 
   2   1   0        3.44       13.77      8.66 o 
   3   1   0      937.46     1000.76      8.87 o 
   4   1   0      280.32      298.31      3.40 o 
   5   1   0      420.81      370.09      4.27 o 
   6   1   0      395.20      380.89      4.70 o 
   7   1   0        0.00        0.38      1.52 o 
   8   1   0        0.21       -0.75      1.82 o 
   9   1   0       54.02       52.75      3.22 o 
  10   1   0       19.60       24.55      3.60 o 
  11   1   0       22.62       23.14      4.53 o 
  12   1   0       10.83       -1.70      6.02 o 
  13   1   0        0.13       -5.01      6.32 o 
   0   2   0     7614.88     6838.90     94.61 o 
   1   2   0     1858.51     1921.86     30.67 o 
   2   2   0     2709.95     2785.59     65.20 o 
   3   2   0     3616.26     3690.43     51.12 o 
   4   2   0     1671.41     1682.69     17.88 o 
   5   2   0      113.12      124.38      2.92 o 
   6   2   0       12.35       14.32      2.61 o 
   7   2   0       21.33       27.61      2.12 o 
   8   2   0       16.02       11.60      2.05 o 
   9   2   0       16.31       20.95      2.88 o 
  10   2   0       35.59       44.08      4.87 o 
  11   2   0       18.64       27.01      4.81 o 
  12   2   0        0.12       -1.89      4.42 o 
  13   2   0        4.07        0.88      6.82 o 
   1   3   0     1249.24     1106.53     14.56 o 
   2   3   0       41.94       42.27      1.66 o 
   3   3   0      212.75      229.22      3.78 o 
   4   3   0      211.49      224.36      3.48 o 
   5   3   0        1.63       -1.19      1.05 o 
   6   3   0       93.41       82.36      2.38 o 
   7   3   0       39.63       52.97      2.53 o 
   8   3   0       10.26       11.11      2.05 o 
   9   3   0        2.89        1.54      2.53 o 
  10   3   0      108.07      115.04      6.51 o 
  11   3   0        0.05        1.92      4.00 o 
  12   3   0       84.77       95.42     22.87 o 
  13   3   0       33.36       26.37      7.60 o 
   0   4   0     2857.97     2919.33     30.18 o 
   1   4   0      916.50      865.34     10.58 o 
   2   4   0        0.62       -1.03      0.99 o 
   3   4   0        0.59        0.25      1.14 o 
   4   4   0       11.04       16.62      1.50 o 
   5   4   0       90.61       92.85      2.26 o 
   6   4   0       12.77       15.84      1.99 o 
   7   4   0        0.23        1.42      1.71 o 
   8   4   0        0.00       -2.59      2.26 o 
   9   4   0        1.86       -1.14      2.55 o 
  10   4   0       38.83       50.14      5.22 o 
  11   4   0        0.94        8.57      7.29 o 
  12   4   0        2.17        3.07      5.72 o 
  13   4   0        1.63       11.15      7.13 o 
   1   5   0     1391.68     1387.90     16.27 o 
   2   5   0       39.50       33.54      2.01 o 
   3   5   0       45.44       52.49      2.35 o 
   4   5   0       77.76       80.22      3.11 o 
   5   5   0       18.63       21.92      1.86 o 
   6   5   0        2.15       -0.04      1.50 o 
   7   5   0       28.25       32.00      4.26 o 
   8   5   0       65.41       68.35      4.76 o 
   9   5   0       31.23       23.58      3.67 o 
  10   5   0       39.21       38.72      6.07 o 
  11   5   0        4.42        1.78      5.27 o 
  12   5   0       62.34       60.93      7.89 o 
  13   5   0       51.14       45.10      8.43 o 
   0   6   0      378.07      356.23      5.27 o 
   1   6   0      601.56      536.67      6.53 o 
   2   6   0      287.04      257.28      4.70 o 
   3   6   0     3446.43     3817.86     34.94 o 
   4   6   0      192.51      174.43      4.20 o 
   5   6   0        6.00        7.10      1.58 o 
   6   6   0       14.98       12.99      2.10 o 
   7   6   0        6.34        4.12      2.16 o 
   8   6   0       26.74       28.12      3.51 o 
   9   6   0       70.76       87.80      6.63 o 
  10   6   0       11.77       13.39      5.42 o 
  11   6   0        0.96       -1.79      6.04 o 
  12   6   0        0.68        7.59     15.82 o 
  13   6   0        2.89       -2.46      7.47 o 
   1   7   0      332.42      319.70      5.11 o 
   2   7   0      116.95      144.42      3.71 o 
   3   7   0      268.84      285.10      7.24 o 
   4   7   0      195.44      202.82      6.01 o 
   5   7   0        9.32        4.09      2.79 o 
   6   7   0       40.49       47.41      3.54 o 
   7   7   0        4.11       -1.99      2.51 o 
   8   7   0      135.63      124.83      5.02 o 
   9   7   0       38.79       34.78      4.25 o 
  10   7   0       34.03       27.20      5.89 o 
  11   7   0        5.71        6.45      6.39 o 
  12   7   0        0.04       -9.03      6.02 o 
   0   8   0     2370.02     2568.51     28.30 o 
   1   8   0     1352.47     1316.92     12.90 o 
   2   8   0      301.28      313.75      5.65 o 
   3   8   0       17.54       13.01      2.28 o 
   4   8   0        6.51        8.16      2.20 o 
   5   8   0       29.05       33.21      3.11 o 
   6   8   0       20.72       22.34      3.07 o 
   7   8   0       15.92       16.62      3.28 o 
   8   8   0      100.17      107.73      6.16 o 
   9   8   0       64.97       57.19      4.86 o 
  10   8   0        0.17        6.55      5.61 o 
  11   8   0        0.28       -0.69      5.73 o 
  12   8   0        1.63       -1.25      6.90 o 
   1   9   0      223.76      207.53      6.04 o 
   2   9   0       13.68       14.74      2.34 o 
   3   9   0       14.75       23.37      2.72 o 
   4   9   0        7.73        4.70      3.39 o 
   5   9   0        1.78       -2.21      2.41 o 
   6   9   0        0.04       -1.17      2.63 o 
   7   9   0        9.61       13.32      3.39 o 
   8   9   0      101.68      107.75      5.92 o 
   9   9   0        1.51        2.84      3.40 o 
  10   9   0        3.54       -1.28      5.64 o 
  11   9   0        2.48        0.36      6.44 o 
  12   9   0        1.84       -0.20      7.24 o 
   0  10   0       85.64       89.65      3.75 o 
   1  10   0      117.07      133.83      4.06 o 
   2  10   0      141.94      164.70      4.67 o 
   3  10   0      186.50      192.55      5.22 o 
   4  10   0       39.91       46.80      3.70 o 
   5  10   0        2.32        0.21      2.61 o 
   6  10   0        2.45        5.71      2.95 o 
   7  10   0        9.47        4.51      3.25 o 
   8  10   0       24.18       40.32      4.77 o 
   9  10   0      154.57      157.59     10.81 o 
  10  10   0       31.71       34.68      7.37 o 
  11  10   0        2.13       -6.65     11.34 o 
   1  11   0       80.25       83.22      4.43 o 
   2  11   0       27.60       20.82      4.61 o 
   3  11   0        9.60        8.74      3.34 o 
   4  11   0       40.73       31.24      3.65 o 
   5  11   0        0.88       -1.15      3.13 o 
   6  11   0        0.55        2.63      3.05 o 
   7  11   0       89.09      110.90      6.06 o 
   8  11   0        6.22        7.10      3.93 o 
   9  11   0       22.06       31.03      5.39 o 
  10  11   0        3.03       -6.29      9.64 o 
  11  11   0        0.17        0.02      7.13 o 
   0  12   0       73.26       82.29     10.22 o 
   1  12   0       26.01       37.93      5.01 o 
   2  12   0       42.53       33.63      4.04 o 
   3  12   0       43.40       38.51      3.98 o 
   4  12   0        1.04       -4.42      2.95 o 
   5  12   0        3.24       -1.45      3.25 o 
   6  12   0       40.31       38.65      4.49 o 
   7  12   0       39.00       37.16      4.85 o 
   8  12   0        0.94       -0.93      4.21 o 
   9  12   0        0.63       -6.39      4.99 o 
  10  12   0        5.58        1.80      6.82 o 
   1  13   0       23.60       29.35      7.21 o 
   2  13   0        4.24       13.24      4.49 o 
   3  13   0       12.00        2.06      3.19 o 
   4  13   0        5.59        2.91      3.37 o 
   5  13   0        5.46       -2.63      3.49 o 
   6  13   0        2.47        2.41      3.79 o 
   7  13   0        5.10        2.32      4.45 o 
   8  13   0       18.81       17.18      4.93 o 
   9  13   0        0.26       -6.06      5.48 o 
  10  13   0        0.02        3.56      8.67 o 
   0  14   0       34.99       27.66      8.73 o 
   1  14   0        5.53       11.49      4.25 o 
   2  14   0        0.15        0.30      3.88 o 
   3  14   0        9.43        6.16      4.30 o 
   4  14   0       46.23       36.77      5.38 o 
   5  14   0       18.40       20.84      4.41 o 
   6  14   0        7.09       -0.11      4.12 o 
   7  14   0        0.36       -3.88      4.50 o 
   8  14   0        0.27       -6.09      4.87 o 
   9  14   0        0.93       -4.31      5.54 o 
   1  15   0       32.59       30.23      8.62 o 
   2  15   0        0.11       -4.69      3.99 o 
   3  15   0        5.43        2.11      4.68 o 
   4  15   0       10.79        3.41      4.93 o 
   5  15   0        5.41        7.22      5.08 o 
   6  15   0       19.38       25.81      5.07 o 
   7  15   0        0.13        1.94      5.05 o 
   8  15   0        0.56       -7.46      4.97 o 
   0  16   0       65.18       79.89     12.87 o 
   1  16   0        0.90        5.31      6.63 o 
   2  16   0        1.29        2.67      6.07 o 
   3  16   0        0.15       -3.58      4.72 o 
   4  16   0       19.90       13.43      5.74 o 
   5  16   0        8.90       10.04      5.93 o 
   6  16   0       22.59       15.39      6.34 o 
   7  16   0        4.72        2.05      6.45 o 
   1  17   0        0.64       -1.09      8.15 o 
   2  17   0       11.48       12.08      7.22 o 
   3  17   0        0.83       -2.88      5.57 o 
   4  17   0        0.08       -5.50      5.78 o 
   5  17   0        0.04       -5.35      5.95 o 
   6  17   0        9.69       10.94      6.85 o 
   0  18   0       21.69       36.05     12.70 o 
   1  18   0       36.00       43.25      9.25 o 
   2  18   0        0.31        0.24      8.03 o 
   3  18   0        0.87        1.36      8.23 o 
   4  18   0        2.19        2.45      8.82 o 
 -14   1   1        0.46       -6.05      7.66 o 
 -13   1   1        8.95        2.95      6.37 o 
 -12   1   1        2.43        2.18      8.12 o 
 -11   1   1       42.34       63.48     10.00 o 
 -10   1   1        0.67       -2.47      2.37 o 
  -9   1   1        7.53        4.96      2.20 o 
  -8   1   1        1.81        0.02      1.78 o 
  -7   1   1      284.01      294.63      4.51 o 
  -6   1   1       99.00       92.00      3.00 o 
  -5   1   1      252.04      223.51      3.34 o 
  -4   1   1     2603.81     2609.25     16.24 o 
  -3   1   1     8863.82     8694.81     72.12 o 
  -2   1   1      414.06      484.55      7.16 o 
  -1   1   1     1636.12     1672.62     14.83 o 
   0   1   1     5564.21     5113.54     50.88 o 
   1   1   1      394.49      453.06      6.14 o 
   2   1   1      593.06      595.76      5.35 o 
   3   1   1        4.09        2.58      0.81 o 
   4   1   1       26.98       21.42      1.23 o 
   5   1   1       66.20       70.74      1.99 o 
   6   1   1      731.01      764.98      7.02 o 
   7   1   1       66.27       67.25      2.73 o 
   8   1   1       57.44       51.36      3.49 o 
   9   1   1        9.17        3.67      2.80 o 
  10   1   1      233.25      222.37      6.42 o 
  11   1   1        0.13        4.72      4.75 o 
  12   1   1        2.95       -5.49      4.76 o 
  13   1   1        0.05        6.09      7.25 o 
 -14   2   1        1.39        3.19     10.92 o 
 -13   2   1        2.52        0.37      6.41 o 
 -12   2   1        5.17        2.57      4.94 o 
 -11   2   1        3.35        8.40      4.29 o 
 -10   2   1       55.98       50.13      3.90 o 
  -9   2   1       21.83       27.03      2.65 o 
  -8   2   1       31.91       33.10      4.27 o 
  -7   2   1       11.25        6.22      1.70 o 
  -6   2   1       56.78       53.51      2.23 o 
  -5   2   1        0.08        1.02      1.17 o 
  -4   2   1     5993.21     6068.89     37.98 o 
  -3   2   1    21308.32    20213.90    140.65 o 
  -2   2   1    10753.94    10643.08    118.38 o 
  -1   2   1     2134.01     2091.78     22.61 o 
   0   2   1        0.01       -0.55      0.89 o 
   1   2   1      933.99      805.31      7.95 o 
   2   2   1     1031.13      981.56     10.22 o 
   3   2   1      228.22      241.85      3.07 o 
   4   2   1      106.27      102.56      2.47 o 
   5   2   1      648.52      669.12      6.11 o 
   6   2   1        0.00        2.28      1.33 o 
   7   2   1        0.47       -2.28      1.54 o 
   8   2   1       25.83       30.73      3.00 o 
   9   2   1      160.48      156.99      5.05 o 
  10   2   1        2.04        2.68      3.84 o 
  11   2   1        0.02        0.29      4.40 o 
  12   2   1        3.85       -3.51      4.83 o 
  13   2   1        0.00       -0.35      9.87 o 
 -14   3   1        1.97       -0.43     10.03 o 
 -13   3   1        2.28        8.07      6.33 o 
 -12   3   1        2.78       -2.71      4.56 o 
 -11   3   1       92.83       99.44      6.55 o 
 -10   3   1       20.29       15.57      3.22 o 
  -9   3   1       26.09       27.30      4.89 o 
  -8   3   1        6.93        8.96      2.03 o 
  -7   3   1       35.64       34.97      2.27 o 
  -6   3   1     1021.00     1054.59      8.90 o 
  -5   3   1     1692.59     1671.83     19.03 o 
  -4   3   1      365.72      368.05      4.71 o 
  -3   3   1     2890.39     2967.78     22.70 o 
  -2   3   1     3240.85     3002.77     19.94 o 
  -1   3   1     6491.90     6223.08     49.49 o 
   0   3   1    15363.87    13605.56    192.36 o 
   1   3   1     3212.85     2925.82     21.19 o 
   2   3   1      136.79      133.98      3.69 o 
   3   3   1      544.31      526.40      5.19 o 
   4   3   1       13.96       13.54      1.39 o 
   5   3   1       35.24       35.46      3.26 o 
   6   3   1      209.15      193.70      3.38 o 
   7   3   1       33.34       39.10      3.20 o 
   8   3   1        3.04        3.32      2.36 o 
   9   3   1        1.38        5.61      3.42 o 
  10   3   1      129.82      138.02      6.58 o 
  11   3   1        0.08        0.87      4.67 o 
  12   3   1        3.32        3.42      6.28 o 
  13   3   1        5.94        7.28      7.28 o 
 -13   4   1       19.08       16.83      7.25 o 
 -12   4   1        2.62        6.09      5.81 o 
 -11   4   1        0.56       -7.27      4.85 o 
 -10   4   1       11.60        6.98      3.12 o 
  -9   4   1       62.31       65.49      3.93 o 
  -8   4   1       15.26        9.02      2.46 o 
  -7   4   1      612.97      635.42      8.71 o 
  -6   4   1     2384.43     2307.09     33.39 o 
  -5   4   1      866.28      935.31      9.06 o 
  -4   4   1      337.62      339.41      5.99 o 
  -3   4   1     1382.14     1382.41     16.27 o 
  -2   4   1      130.69      131.93      2.96 o 
  -1   4   1      117.82       89.21      2.70 o 
   0   4   1    10936.35    10426.37     71.46 o 
   1   4   1      605.34      577.81      6.17 o 
   2   4   1       30.31       20.26      2.46 o 
   3   4   1       36.96       36.01      2.57 o 
   4   4   1      957.43      906.24     10.85 o 
   5   4   1      148.07      135.38      3.08 o 
   6   4   1       49.40       49.68      2.31 o 
   7   4   1       17.71       22.23      2.06 o 
   8   4   1      106.52      104.66      5.36 o 
   9   4   1      150.65      140.31      5.97 o 
  10   4   1        1.09       -2.70      3.83 o 
  11   4   1       48.86       41.21      7.01 o 
  12   4   1       22.81       17.32      7.03 o 
  13   4   1       37.83       52.49      9.21 o 
 -13   5   1        0.15       -5.09      7.34 o 
 -12   5   1        0.79        1.17      5.75 o 
 -11   5   1        1.77        3.51      5.23 o 
 -10   5   1       25.24       23.97      4.18 o 
  -9   5   1       14.47       12.39      4.55 o 
  -8   5   1       30.85       25.84      3.25 o 
  -7   5   1        1.89       -0.27      2.02 o 
  -6   5   1        0.33       -0.25      1.82 o 
  -5   5   1        3.85        0.45      1.81 o 
  -4   5   1      298.65      300.99      5.80 o 
  -3   5   1     1732.98     1658.75     26.14 o 
  -2   5   1       26.39       33.23      2.10 o 
  -1   5   1     1090.65     1072.45      9.69 o 
   0   5   1      348.74      337.38      4.45 o 
   1   5   1     1193.75     1099.00     15.33 o 
   2   5   1      104.11       94.78      2.69 o 
   3   5   1      241.01      238.46      4.58 o 
   4   5   1       58.95       49.09      2.59 o 
   5   5   1       43.71       47.62      2.46 o 
   6   5   1      203.39      192.11      3.54 o 
   7   5   1        0.07        0.02      2.01 o 
   8   5   1       47.72       48.35      4.55 o 
   9   5   1      328.29      302.66     10.69 o 
  10   5   1        0.16       -1.53      4.83 o 
  11   5   1        1.77       15.10      5.98 o 
  12   5   1       11.10       15.82      6.76 o 
 -13   6   1        0.96       -8.12      6.82 o 
 -12   6   1        0.34        5.55      6.55 o 
 -11   6   1       11.14       14.63      6.05 o 
 -10   6   1       21.15       26.05      4.16 o 
  -9   6   1        2.90        5.31      3.20 o 
  -8   6   1       50.33       44.32      5.02 o 
  -7   6   1       17.58       17.97      2.54 o 
  -6   6   1      403.08      399.50      6.86 o 
  -5   6   1       91.67       97.10      3.61 o 
  -4   6   1       44.84       59.85      4.51 o 
  -3   6   1       19.77       19.43      2.13 o 
  -2   6   1     2586.81     2578.40     23.92 o 
  -1   6   1      290.47      284.46      4.34 o 
   0   6   1      260.42      283.56      4.36 o 
   1   6   1       87.74       76.29      2.56 o 
   2   6   1       96.91      112.13      3.17 o 
   3   6   1       44.34       51.97      4.02 o 
   4   6   1      250.56      236.96      3.89 o 
   5   6   1        4.37        5.91      1.67 o 
   6   6   1       36.84       35.19      2.58 o 
   7   6   1       24.59       26.16      2.75 o 
   8   6   1       12.59       10.03      6.41 o 
   9   6   1      208.77      191.19      9.02 o 
  10   6   1       45.09       56.43      7.19 o 
  11   6   1        0.00        4.98      6.15 o 
  12   6   1        0.07       -9.75      8.10 o 
 -13   7   1        0.86        2.10      7.39 o 
 -12   7   1        0.05       -0.25      6.62 o 
 -11   7   1        1.11       -4.43      5.62 o 
 -10   7   1       20.64       15.79      3.95 o 
  -9   7   1      131.19      134.29      5.35 o 
  -8   7   1       94.37      104.78      5.08 o 
  -7   7   1       33.56       43.21      5.42 o 
  -6   7   1       17.97       15.44      2.75 o 
  -5   7   1        0.68       -1.87      2.05 o 
  -4   7   1       66.83       78.51      3.56 o 
  -3   7   1     1601.52     1592.66     15.31 o 
  -2   7   1       60.34       68.13      2.27 o 
  -1   7   1      143.33      168.87      2.95 o 
   0   7   1      258.34      245.84      4.31 o 
   1   7   1      191.72      221.55      4.29 o 
   2   7   1       86.04       64.09      2.87 o 
   3   7   1       94.84       94.64      3.39 o 
   4   7   1      202.29      200.11      5.00 o 
   5   7   1      112.68       98.38      3.02 o 
   6   7   1       86.59       96.12      4.09 o 
   7   7   1        0.96        4.06      2.83 o 
   8   7   1        8.25       -1.39      3.59 o 
   9   7   1      119.81      125.42      8.42 o 
  10   7   1       74.77       71.55      8.49 o 
  11   7   1        3.87       11.47      6.47 o 
  12   7   1        0.19        1.90      7.10 o 
 -12   8   1        5.31        3.69      6.73 o 
 -11   8   1        3.98        7.49      6.16 o 
 -10   8   1       27.14       19.02      4.27 o 
  -9   8   1        3.32       -0.38      3.59 o 
  -8   8   1       32.05       53.69      5.58 o 
  -7   8   1      127.93      140.78      5.24 o 
  -6   8   1       28.15       26.38      3.24 o 
  -5   8   1        0.09       -1.75      2.24 o 
  -4   8   1      146.34      147.04      4.51 o 
  -3   8   1        0.69       -1.96      1.81 o 
  -2   8   1      366.49      368.86      9.21 o 
  -1   8   1      249.34      276.49      6.89 o 
   0   8   1      175.39      176.35      3.90 o 
   1   8   1      542.12      584.26      7.68 o 
   2   8   1      239.92      239.06      4.99 o 
   3   8   1        1.95        2.97      2.09 o 
   4   8   1       26.62       31.93      2.99 o 
   5   8   1      116.58      115.78      6.48 o 
   6   8   1      132.49      135.07      4.70 o 
   7   8   1      307.25      322.64      7.25 o 
   8   8   1       26.79       21.75      4.63 o 
   9   8   1       16.56       11.79      5.38 o 
  10   8   1       26.16       23.59      6.55 o 
  11   8   1        5.67        6.07     10.43 o 
  12   8   1        1.98       13.00      7.71 o 
 -12   9   1        0.53        3.76      6.74 o 
 -11   9   1        3.37       -9.03      8.85 o 
 -10   9   1        1.55       -2.30      4.89 o 
  -9   9   1       96.54      103.38      6.25 o 
  -8   9   1       23.00       18.90      4.07 o 
  -7   9   1       35.01       39.56      4.18 o 
  -6   9   1        0.13       -0.61      2.72 o 
  -5   9   1        0.26       -0.95      2.56 o 
  -4   9   1      261.14      253.31      6.00 o 
  -3   9   1        0.49        0.73      2.04 o 
  -2   9   1      294.54      315.68      4.99 o 
  -1   9   1      391.24      415.12      5.31 o 
   0   9   1      258.40      274.03      5.12 o 
   1   9   1      182.48      166.32      6.50 o 
   2   9   1      116.05      105.46      3.78 o 
   3   9   1        0.20        2.33      2.22 o 
   4   9   1        3.85        2.48      2.22 o 
   5   9   1        8.31        7.89      2.67 o 
   6   9   1       16.27       10.89      3.01 o 
   7   9   1        0.00        0.46      3.25 o 
   8   9   1       10.26       10.62      7.10 o 
   9   9   1       42.26       43.63      6.97 o 
  10   9   1        0.23        1.72      9.62 o 
  11   9   1        0.03       -5.41      7.32 o 
 -12  10   1        0.78       -0.85      7.19 o 
 -11  10   1        2.90       -9.51      6.54 o 
 -10  10   1       25.47       20.92      4.68 o 
  -9  10   1        2.52        0.20      4.33 o 
  -8  10   1        6.68        0.21      3.82 o 
  -7  10   1       16.80       14.67      3.70 o 
  -6  10   1        0.43        2.12      2.96 o 
  -5  10   1        0.59       -3.72      2.48 o 
  -4  10   1      156.50      162.53      6.32 o 
  -3  10   1      600.62      571.44      8.90 o 
  -2  10   1       22.09       23.99      2.39 o 
  -1  10   1       61.44       73.68      3.41 o 
   0  10   1        2.52        0.43      1.99 o 
   1  10   1       48.68       51.27      3.37 o 
   2  10   1       11.16       13.38      2.56 o 
   3  10   1        0.14        3.82      2.35 o 
   4  10   1       19.55       18.69      3.05 o 
   5  10   1       86.52       90.81      4.84 o 
   6  10   1       57.52       65.47      6.49 o 
   7  10   1       32.88       21.69      4.11 o 
   8  10   1       36.99       26.42      4.94 o 
   9  10   1       32.04       16.96      6.30 o 
  10  10   1        0.34       -1.19      5.93 o 
  11  10   1        0.48       -2.25      6.74 o 
 -11  11   1        0.01       -8.08      8.41 o 
 -10  11   1        4.90        0.84      4.70 o 
  -9  11   1        2.64       -4.17      4.98 o 
  -8  11   1       16.85       23.21      4.50 o 
  -7  11   1       31.95       29.47      4.37 o 
  -6  11   1       26.61       19.25      3.79 o 
  -5  11   1       22.09       14.81      3.38 o 
  -4  11   1       49.54       39.47      5.65 o 
  -3  11   1       93.01       99.02      4.70 o 
  -2  11   1        9.14       11.37      3.33 o 
  -1  11   1        8.25        6.86      2.43 o 
   0  11   1       64.76       73.88      4.76 o 
   1  11   1       23.55       21.04      2.73 o 
   2  11   1       11.11        8.29      2.61 o 
   3  11   1       94.33      102.87      4.51 o 
   4  11   1       20.07       23.22      3.50 o 
   5  11   1        0.31       -3.49      2.93 o 
   6  11   1       23.30       15.78      3.72 o 
   7  11   1       18.85       28.15      4.46 o 
   8  11   1       31.86       16.44      5.83 o 
   9  11   1       19.74       22.95      6.61 o 
  10  11   1        2.44        1.47      6.61 o 
 -11  12   1        0.08       -2.34      7.03 o 
 -10  12   1        6.93       10.12      4.74 o 
  -9  12   1        2.54        1.19      4.59 o 
  -8  12   1       10.15        2.54      4.29 o 
  -7  12   1       26.86       17.37      4.28 o 
  -6  12   1        0.06       -1.67      3.40 o 
  -5  12   1        1.28       -0.89      3.62 o 
  -4  12   1        0.23       -4.29      2.86 o 
  -3  12   1        2.27       -3.72      2.76 o 
  -2  12   1       31.70       34.15      4.22 o 
  -1  12   1        3.84        4.57      3.25 o 
   0  12   1       17.56       19.55      3.64 o 
   1  12   1        9.16       11.77      3.73 o 
   2  12   1       12.89        6.37      2.90 o 
   3  12   1       15.72       14.61      3.34 o 
   4  12   1        3.30       -1.35      3.18 o 
   5  12   1        4.88        3.11      3.48 o 
   6  12   1        3.52        2.79      3.82 o 
   7  12   1       38.35       36.18      4.77 o 
   8  12   1        1.12        5.34      5.99 o 
   9  12   1        0.16       -0.60      6.05 o 
  10  12   1        0.27        3.29      7.49 o 
 -10  13   1        1.75        4.46      5.48 o 
  -9  13   1       21.12       16.54      5.38 o 
  -8  13   1        3.95        4.93      4.48 o 
  -7  13   1       92.28       97.04      7.14 o 
  -6  13   1       33.33       29.68      4.53 o 
  -5  13   1       12.24        9.94      3.66 o 
  -4  13   1        0.15        1.70      3.89 o 
  -3  13   1       39.00       50.05      7.12 o 
  -2  13   1      105.15      131.84      9.73 o 
  -1  13   1        0.56       -2.01      4.56 o 
   0  13   1        9.87        5.79      3.64 o 
   1  13   1        2.66        0.13      3.56 o 
   2  13   1      120.39      126.18      6.43 o 
   3  13   1        1.66       -1.94      3.19 o 
   4  13   1        1.18        0.58      3.33 o 
   5  13   1        0.37       -1.10      4.12 o 
   6  13   1        0.99       -1.16      3.74 o 
   7  13   1        9.45       10.87      4.53 o 
   8  13   1       13.01        6.35      6.39 o 
   9  13   1        0.71       -0.39      6.64 o 
  -9  14   1        0.38       -6.08      5.25 o 
  -8  14   1        6.91        9.82      5.12 o 
  -7  14   1        4.12        8.02      4.51 o 
  -6  14   1        3.11        0.37      4.32 o 
  -5  14   1        0.78        0.17      3.95 o 
  -4  14   1       17.60       13.55      4.84 o 
  -3  14   1       15.42       20.69      6.10 o 
  -2  14   1        5.79        5.24      5.28 o 
  -1  14   1       46.09       37.28     12.13 o 
   0  14   1        4.41        5.80      5.70 o 
   1  14   1        0.00       -0.71      4.10 o 
   2  14   1       71.93       71.37      6.23 o 
   3  14   1       69.14       79.24      6.40 o 
   4  14   1       84.44       93.22      5.84 o 
   5  14   1        5.04        4.12      5.53 o 
   6  14   1       14.87       15.38      4.64 o 
   7  14   1        1.16        0.36      4.66 o 
   8  14   1        3.87        6.46      7.31 o 
  -8  15   1        7.74        3.57      5.64 o 
  -7  15   1        7.08        8.23      4.97 o 
  -6  15   1        8.20        2.21      4.45 o 
  -5  15   1        0.95       -5.91      4.82 o 
  -4  15   1       14.29        6.36     10.17 o 
  -3  15   1        0.15        2.12      5.75 o 
  -2  15   1        2.08       -3.08      5.67 o 
  -1  15   1        5.99       11.40     13.14 o 
   0  15   1       88.92       97.04     10.35 o 
   1  15   1        2.79        3.03      4.44 o 
   2  15   1       29.28       35.04      5.47 o 
   3  15   1       15.49       13.33      5.39 o 
   4  15   1        0.43       -0.32      7.30 o 
   5  15   1       10.14       14.79      5.39 o 
   6  15   1       75.27       80.58      6.65 o 
   7  15   1        4.43        4.59      5.14 o 
   8  15   1        7.90        9.37      8.21 o 
  -7  16   1        1.03       -2.79      6.22 o 
  -6  16   1        0.00       -2.56      5.53 o 
  -5  16   1        1.89       -6.72      6.52 o 
  -4  16   1        4.74       -0.53      6.72 o 
  -3  16   1        0.64       -4.44      6.06 o 
  -2  16   1        0.39       -5.73      6.00 o 
  -1  16   1        9.12       15.48      6.53 o 
   0  16   1       22.24       27.88      7.11 o 
   1  16   1        6.21        1.22      6.22 o 
   2  16   1        5.78       -3.42      4.76 o 
   3  16   1        8.22        3.14      5.20 o 
   4  16   1        0.95       -2.94      5.60 o 
   5  16   1       13.56       19.71      6.02 o 
   6  16   1       63.87       71.60      8.76 o 
  -6  17   1        0.00       -6.05     11.33 o 
  -5  17   1        0.07       -6.54      7.97 o 
  -4  17   1        0.01        2.45      7.80 o 
  -3  17   1        0.02       -9.22      6.91 o 
  -2  17   1       11.78       -1.44      6.93 o 
  -1  17   1        5.74        0.19      6.70 o 
   0  17   1        1.42       10.05      6.98 o 
   1  17   1       19.31       14.62      7.32 o 
   2  17   1        0.01       -1.79      6.95 o 
   3  17   1        0.49        0.46      5.78 o 
   4  17   1        0.00       -8.43      5.81 o 
   5  17   1        8.57        3.44      6.32 o 
  -4  18   1        4.34        6.37      9.68 o 
  -3  18   1        2.75        9.59      8.52 o 
  -2  18   1        9.47        9.47      7.88 o 
  -1  18   1        4.84        3.31      8.10 o 
   0  18   1        0.87       -7.54      8.89 o 
   1  18   1        1.80       -2.03      8.22 o 
   2  18   1        0.89      -11.13     11.83 o 
   3  18   1        0.40       -3.07      8.04 o 
 -14   0   2        1.02        4.45     11.09 o 
 -13   0   2        0.35      -12.02      8.32 o 
 -12   0   2       76.91       93.78      9.10 o 
 -11   0   2        5.90       -0.10      5.44 o 
 -10   0   2       15.03       21.17      4.06 o 
  -9   0   2       15.99       20.11      3.55 o 
  -8   0   2       97.44      103.50      4.77 o 
  -7   0   2       27.65       31.91      3.17 o 
  -6   0   2     4880.95     4772.97     51.11 o 
  -5   0   2      259.29      235.54      6.56 o 
  -4   0   2       56.80       59.32      3.66 o 
  -3   0   2       36.36       36.49      4.20 o 
  -2   0   2      356.46      317.06      8.75 o 
  -1   0   2    15533.19    15012.24    202.88 o 
   0   0   2     2501.62     2449.48     36.10 o 
   1   0   2     1107.22     1265.30     14.36 o 
   2   0   2     1841.27     1791.26     29.02 o 
   3   0   2      101.47      109.45      5.94 o 
   4   0   2      631.70      655.35     15.74 o 
   5   0   2      378.25      440.81     15.13 o 
   6   0   2      841.61      870.96     14.88 o 
   7   0   2      562.92      591.26     36.72 o 
   8   0   2       87.72       93.33     16.64 o 
   9   0   2       72.64       73.48      6.60 o 
  10   0   2       49.85       70.98      7.84 o 
  11   0   2        0.38       -3.39      5.51 o 
  12   0   2        0.80       -9.97      9.76 o 
 -14   1   2        0.22        3.22      7.68 o 
 -13   1   2        0.48       -4.47      5.89 o 
 -12   1   2        0.16       -3.58      4.39 o 
 -11   1   2       27.14       28.03      3.89 o 
 -10   1   2       30.24       27.43      3.37 o 
  -9   1   2       55.65       55.50      3.88 o 
  -8   1   2        4.39        1.82      1.94 o 
  -7   1   2        0.78        0.60      1.82 o 
  -6   1   2      245.83      279.67      4.88 o 
  -5   1   2      101.77       99.29      3.20 o 
  -4   1   2      649.89      643.14      8.90 o 
  -3   1   2     2871.35     2865.07     31.86 o 
  -2   1   2     1729.95     1728.10     20.34 o 
  -1   1   2     2618.68     2522.36     56.39 o 
   0   1   2     2787.11     2686.00     19.58 o 
   1   1   2       80.14       84.42      1.83 o 
   2   1   2      359.14      357.51      6.18 o 
   3   1   2      161.19      147.07      8.76 o 
   4   1   2      835.04      853.68     13.22 o 
   5   1   2       75.71       77.47      2.53 o 
   6   1   2        3.24        3.66      1.87 o 
   7   1   2        3.73       -1.58      2.17 o 
   8   1   2       62.46       56.98      3.91 o 
   9   1   2        2.50        4.47      2.97 o 
  10   1   2        0.45       -2.28      3.23 o 
  11   1   2       10.60       12.28      5.01 o 
  12   1   2        0.03       -7.31      5.27 o 
 -14   2   2        0.07       -9.08      9.54 o 
 -13   2   2        0.20        2.34      6.58 o 
 -12   2   2        3.19       -4.09      3.63 o 
 -11   2   2        4.92        4.52      3.32 o 
 -10   2   2        6.89        3.47      2.90 o 
  -9   2   2      103.76      103.42      4.27 o 
  -8   2   2      191.26      194.37      4.71 o 
  -7   2   2      289.99      293.03      6.58 o 
  -6   2   2       67.16       66.00      2.99 o 
  -5   2   2      308.13      312.36      5.40 o 
  -4   2   2       21.10       18.43      2.20 o 
  -3   2   2      215.28      222.81      4.73 o 
  -2   2   2      264.30      279.76      6.11 o 
  -1   2   2     5598.98     5689.39     45.68 o 
   0   2   2     1313.40     1283.58     15.71 o 
   1   2   2      935.98      950.95      8.35 o 
   2   2   2        6.67        3.10      0.97 o 
   3   2   2       42.27       47.43      1.66 o 
   4   2   2      508.28      556.72      8.18 o 
   5   2   2       41.73       32.61      1.84 o 
   6   2   2       96.66       91.48      3.44 o 
   7   2   2       74.81       85.64      3.98 o 
   8   2   2       23.96       25.10      3.25 o 
   9   2   2      203.34      213.29      6.15 o 
  10   2   2        4.16        0.61      4.14 o 
  11   2   2       12.20       12.14      4.96 o 
  12   2   2        1.30       -6.95      5.18 o 
 -14   3   2        5.47       10.88     10.51 o 
 -13   3   2        4.11       -4.80      5.83 o 
 -12   3   2       11.15        5.35      3.94 o 
 -11   3   2        5.26        4.04      3.49 o 
 -10   3   2       69.35       77.66      7.19 o 
  -9   3   2        2.06        5.27      2.60 o 
  -8   3   2       78.44       73.66      3.78 o 
  -7   3   2     3080.64     2999.51     27.63 o 
  -6   3   2     1944.52     1986.73     16.23 o 
  -5   3   2     1007.28     1007.56     11.16 o 
  -4   3   2       40.29       33.41      2.85 o 
  -3   3   2     2646.10     2747.43     38.75 o 
  -2   3   2     1620.74     1554.90     54.15 o 
  -1   3   2        0.00        0.12      1.23 o 
   0   3   2      708.36      754.75      8.56 o 
   1   3   2       83.52       80.01      2.46 o 
   2   3   2      607.32      601.55      6.29 o 
   3   3   2      142.93      153.57      2.71 o 
   4   3   2      917.29      919.07      8.18 o 
   5   3   2        1.77        1.93      1.67 o 
   6   3   2       19.10       17.56      2.95 o 
   7   3   2       22.50       18.45      2.73 o 
   8   3   2       25.45       39.01      3.68 o 
   9   3   2        2.35        1.29      3.72 o 
  10   3   2        0.21       -2.45      4.00 o 
  11   3   2        9.43       -2.33      5.08 o 
  12   3   2        6.28        1.14      7.19 o 
 -14   4   2        0.42       -1.34     10.05 o 
 -13   4   2        0.40       -2.08      7.18 o 
 -12   4   2        0.92       -6.17      4.11 o 
 -11   4   2        4.77        5.25      3.52 o 
 -10   4   2        4.23        4.44      3.01 o 
  -9   4   2        8.59        5.62      2.80 o 
  -8   4   2       68.45       65.29      4.66 o 
  -7   4   2      349.89      328.85      5.88 o 
  -6   4   2      491.07      463.64     11.61 o 
  -5   4   2       86.17       92.50      3.43 o 
  -4   4   2      135.37      143.83      4.45 o 
  -3   4   2        4.86        3.76      1.74 o 
  -2   4   2      146.07      165.73      3.84 o 
  -1   4   2     1028.96     1018.03     12.73 o 
   0   4   2      542.27      530.13      7.33 o 
   1   4   2      869.51      862.37      8.30 o 
   2   4   2       92.46      112.22      2.67 o 
   3   4   2       16.04       18.54      1.59 o 
   4   4   2      194.75      200.16      4.22 o 
   5   4   2       35.04       32.81      2.36 o 
   6   4   2      172.24      176.46      9.43 o 
   7   4   2      126.11      132.93      6.03 o 
   8   4   2        0.92       -1.32      3.11 o 
   9   4   2        0.71       -2.47      3.62 o 
  10   4   2        0.58        2.44      4.24 o 
  11   4   2        5.26        9.74      6.07 o 
  12   4   2        0.94       -4.14      6.71 o 
 -13   5   2        0.00       -3.58      6.65 o 
 -12   5   2        5.62        6.21      5.40 o 
 -11   5   2       54.78       56.63      5.45 o 
 -10   5   2       10.71        6.46      3.61 o 
  -9   5   2      283.68      272.76      6.77 o 
  -8   5   2        0.00        3.01      2.39 o 
  -7   5   2      989.67      968.57     19.17 o 
  -6   5   2     1502.70     1532.31     15.95 o 
  -5   5   2      521.16      507.81      7.85 o 
  -4   5   2      181.04      177.57      5.06 o 
  -3   5   2       25.77       23.42      2.44 o 
  -2   5   2       37.57       34.47      2.42 o 
  -1   5   2       20.21       17.29      2.02 o 
   0   5   2       37.30       33.90      2.01 o 
   1   5   2      349.54      309.38      4.09 o 
   2   5   2     1001.79     1067.16      9.20 o 
   3   5   2      683.80      662.19      6.88 o 
   4   5   2      105.26      105.99      2.86 o 
   5   5   2       12.69       12.49      2.29 o 
   6   5   2        0.03       -0.04      2.33 o 
   7   5   2       63.33       66.71      4.69 o 
   8   5   2       39.15       44.53      4.81 o 
   9   5   2       16.53       15.29      5.24 o 
  10   5   2       28.97       39.04      7.12 o 
  11   5   2       11.56        6.02      6.47 o 
  12   5   2        1.42       -0.71      6.85 o 
 -13   6   2        0.00       -1.51      6.93 o 
 -12   6   2        4.72       -3.61      5.35 o 
 -11   6   2        2.91       -5.49      3.93 o 
 -10   6   2       55.68       63.23      6.69 o 
  -9   6   2      411.31      377.34     14.15 o 
  -8   6   2        1.57       -3.06      2.80 o 
  -7   6   2        9.45        4.73      2.71 o 
  -6   6   2       91.80       95.76      4.31 o 
  -5   6   2        2.96        7.82      2.26 o 
  -4   6   2      772.23      808.46     14.12 o 
  -3   6   2        0.14        7.19      3.92 o 
  -2   6   2        0.23       -1.66      1.18 o 
  -1   6   2        4.44        2.86      1.37 o 
   0   6   2      565.42      498.76      6.44 o 
   1   6   2      156.73      158.27      3.61 o 
   2   6   2      156.02      151.64      3.16 o 
   3   6   2       79.25       89.60      3.21 o 
   4   6   2       13.17       10.65      1.88 o 
   5   6   2       42.11       49.78      2.74 o 
   6   6   2        3.94        2.25      2.06 o 
   7   6   2       12.39        7.12      3.24 o 
   8   6   2       61.26       47.94      8.50 o 
   9   6   2       39.53       46.35      7.00 o 
  10   6   2       18.55       10.84      6.10 o 
  11   6   2        0.84        3.12      6.97 o 
  12   6   2        2.83       -0.18      7.04 o 
 -13   7   2        4.63        6.79      7.07 o 
 -12   7   2        2.12        0.35      6.95 o 
 -11   7   2       30.06       25.33      6.36 o 
 -10   7   2        0.10        2.38      3.83 o 
  -9   7   2      119.59      131.24      6.89 o 
  -8   7   2       23.00       32.44      3.77 o 
  -7   7   2       38.44       33.49      3.80 o 
  -6   7   2        0.02       -1.47      2.30 o 
  -5   7   2       39.75       47.32      4.50 o 
  -4   7   2        0.23        1.81      1.68 o 
  -3   7   2      381.61      372.53      5.98 o 
  -2   7   2       74.36       83.24      2.44 o 
  -1   7   2      589.57      632.48      7.53 o 
   0   7   2      181.00      198.68      4.15 o 
   1   7   2       97.59       89.37      3.10 o 
   2   7   2       78.46       78.69      2.55 o 
   3   7   2     1458.11     1520.72     12.75 o 
   4   7   2        0.12       -2.46      1.64 o 
   5   7   2       48.99       51.39      2.87 o 
   6   7   2      292.41      276.36     11.35 o 
   7   7   2      311.98      304.75     10.53 o 
   8   7   2      154.93      141.63      9.27 o 
   9   7   2        0.65        3.26      5.02 o 
  10   7   2       24.68       34.18      7.46 o 
  11   7   2       24.81       15.20      7.13 o 
 -13   8   2        1.55        0.61      7.36 o 
 -12   8   2        0.71       -0.93      6.25 o 
 -11   8   2        1.19        5.25      4.39 o 
 -10   8   2       14.33       11.79      4.16 o 
  -9   8   2       19.43       21.68      4.26 o 
  -8   8   2       94.07      102.54      5.77 o 
  -7   8   2        1.85       -0.60      2.89 o 
  -6   8   2       17.36       22.62      3.78 o 
  -5   8   2        1.20        1.48      2.38 o 
  -4   8   2       27.66       34.05      3.59 o 
  -3   8   2       38.73       29.74      1.98 o 
  -2   8   2      255.52      257.48      4.12 o 
  -1   8   2      174.80      148.82      3.63 o 
   0   8   2       20.39       25.10      2.34 o 
   1   8   2       62.27       69.40      3.53 o 
   2   8   2      880.83      896.55     10.31 o 
   3   8   2        8.88       12.17      2.00 o 
   4   8   2       18.89       22.24      2.85 o 
   5   8   2       12.25       10.05      2.77 o 
   6   8   2       17.39       10.53      4.87 o 
   7   8   2      174.99      184.19      8.71 o 
   8   8   2        8.93        3.97      4.91 o 
   9   8   2        0.00        2.03      5.51 o 
  10   8   2        2.59        1.00      5.88 o 
  11   8   2        1.91        3.23      6.84 o 
 -12   9   2        2.96        5.82      6.80 o 
 -11   9   2        0.04        2.69      4.65 o 
 -10   9   2        1.51       -1.00      4.27 o 
  -9   9   2        0.31       -1.12      3.77 o 
  -8   9   2        5.28        8.85      3.67 o 
  -7   9   2        1.12       -2.23      3.03 o 
  -6   9   2       40.11       47.23      4.12 o 
  -5   9   2        0.94       -1.27      2.41 o 
  -4   9   2      227.97      229.23      6.67 o 
  -3   9   2       99.69      104.66      3.65 o 
  -2   9   2      189.62      163.29      3.49 o 
  -1   9   2       34.64       36.58      2.66 o 
   0   9   2        3.83        2.72      1.97 o 
   1   9   2       87.79       86.87      3.46 o 
   2   9   2        2.33        1.97      1.93 o 
   3   9   2      232.95      223.77      5.41 o 
   4   9   2        9.08        3.30      2.60 o 
   5   9   2      117.23      109.26      4.69 o 
   6   9   2      386.04      359.09      7.61 o 
   7   9   2      164.96      165.18      8.44 o 
   8   9   2        7.03       14.07      5.31 o 
   9   9   2        1.17        4.33      6.26 o 
  10   9   2        1.15        4.93      7.14 o 
  11   9   2        1.36        7.47      7.03 o 
 -12  10   2        0.19      -10.20      7.01 o 
 -11  10   2        0.46       -5.15      4.72 o 
 -10  10   2        0.10        0.36      4.41 o 
  -9  10   2      162.41      191.08      7.02 o 
  -8  10   2      107.72      135.24      6.79 o 
  -7  10   2       16.02       13.48      3.63 o 
  -6  10   2        0.80       -2.57      3.01 o 
  -5  10   2        9.98       12.79      3.75 o 
  -4  10   2      176.52      178.06      6.39 o 
  -3  10   2        0.03       -3.85      2.70 o 
  -2  10   2       33.24       28.95      3.31 o 
  -1  10   2        1.73        2.36      2.13 o 
   0  10   2        5.57        2.68      2.24 o 
   1  10   2        3.99        4.83      2.27 o 
   2  10   2       76.57       89.45      3.80 o 
   3  10   2       82.22       92.70      5.79 o 
   4  10   2       40.62       47.78      3.95 o 
   5  10   2        1.33        1.39      3.01 o 
   6  10   2       13.07       13.05      3.68 o 
   7  10   2       35.73       45.94      6.55 o 
   8  10   2        0.00       -2.42      5.25 o 
   9  10   2        0.58       -3.99      6.25 o 
  10  10   2        1.75        9.34      7.19 o 
 -11  11   2        4.29        0.23      5.19 o 
 -10  11   2        7.20        6.41      4.83 o 
  -9  11   2        5.85       -2.50      4.21 o 
  -8  11   2        4.72        8.65      4.23 o 
  -7  11   2        2.46        0.64      3.49 o 
  -6  11   2       64.49       68.22      5.15 o 
  -5  11   2       13.17       12.21      3.94 o 
  -4  11   2        4.57        5.42      5.73 o 
  -3  11   2       79.25       99.78      5.54 o 
  -2  11   2       23.12       10.17      4.34 o 
  -1  11   2      370.05      360.22      8.05 o 
   0  11   2       47.73       43.28      4.16 o 
   1  11   2       28.00       38.07      4.04 o 
   2  11   2       50.40       50.03      3.89 o 
   3  11   2        4.31        3.23      2.88 o 
   4  11   2       27.35       38.28      5.55 o 
   5  11   2        0.07       -1.10      3.15 o 
   6  11   2        9.88       13.83      3.78 o 
   7  11   2       15.04       26.90      6.01 o 
   8  11   2        3.12       11.70      6.08 o 
   9  11   2        0.08       -7.56      6.06 o 
  10  11   2        0.30        0.91     15.64 o 
 -11  12   2        0.17       -5.38      5.33 o 
 -10  12   2       12.71       -0.26      5.28 o 
  -9  12   2        4.41        7.06      4.72 o 
  -8  12   2        0.10       -6.06      4.14 o 
  -7  12   2      105.55      107.30      6.26 o 
  -6  12   2       79.43       74.37      7.85 o 
  -5  12   2        4.52        3.99      3.98 o 
  -4  12   2        7.06        5.52      3.83 o 
  -3  12   2       20.73       21.16      4.05 o 
  -2  12   2        7.98        9.34      5.07 o 
  -1  12   2       38.16       29.01      4.15 o 
   0  12   2      200.64      199.91      6.72 o 
   1  12   2        0.65       -1.68      3.29 o 
   2  12   2       19.99       14.10      3.25 o 
   3  12   2       66.91       87.98      7.69 o 
   4  12   2       12.76        9.54      3.46 o 
   5  12   2        0.66       -3.85      3.36 o 
   6  12   2        3.23        4.41      5.61 o 
   7  12   2       10.29        8.37      6.53 o 
   8  12   2        0.18       -1.13      6.17 o 
   9  12   2        0.06        1.51      8.25 o 
 -10  13   2        1.61        3.71      5.14 o 
  -9  13   2       10.37        9.37      5.06 o 
  -8  13   2        0.63       -1.76      4.30 o 
  -7  13   2        3.39        3.99      4.86 o 
  -6  13   2       14.98        6.56      4.80 o 
  -5  13   2        8.10       -3.13      3.99 o 
  -4  13   2        0.72       -4.63      3.90 o 
  -3  13   2       25.58       25.12      6.26 o 
  -2  13   2       22.19       20.44      9.24 o 
  -1  13   2       24.88       20.15      5.52 o 
   0  13   2      106.76      104.55      6.39 o 
   1  13   2       46.95       48.64      5.33 o 
   2  13   2      113.63      121.95      6.51 o 
   3  13   2      128.82      131.38      5.48 o 
   4  13   2      106.83      116.81      5.91 o 
   5  13   2        9.72       -0.10      5.33 o 
   6  13   2       20.14       19.41      4.64 o 
   7  13   2        0.55        1.67      6.26 o 
   8  13   2        0.17        6.08     10.46 o 
  -9  14   2        0.47       -2.57      6.16 o 
  -8  14   2        2.20        9.46      5.98 o 
  -7  14   2       13.81        5.63      7.12 o 
  -6  14   2        0.03       -4.33      4.65 o 
  -5  14   2        0.32        1.16      4.72 o 
  -4  14   2        7.50       18.04      6.46 o 
  -3  14   2        0.00       -4.09      5.19 o 
  -2  14   2       31.05       33.67      6.90 o 
  -1  14   2       72.48       64.20      7.48 o 
   0  14   2       10.84        6.44      5.48 o 
   1  14   2        0.82       -2.87      3.98 o 
   2  14   2       97.29       85.40      6.64 o 
   3  14   2       74.11       84.11      6.79 o 
   4  14   2       14.56       12.93      4.24 o 
   5  14   2        0.94       -0.77      4.01 o 
   6  14   2        9.12        9.55      5.11 o 
   7  14   2        1.07       10.33      6.73 o 
   8  14   2       12.00       18.24      7.81 o 
  -8  15   2        7.67        8.57      7.81 o 
  -7  15   2       15.47       21.85      6.48 o 
  -6  15   2        4.18       -7.41      6.61 o 
  -5  15   2        3.64        2.70      6.70 o 
  -4  15   2        0.73        0.22      6.49 o 
  -3  15   2        3.72        4.92      6.57 o 
  -2  15   2       13.90       16.28      6.29 o 
  -1  15   2       10.00        1.07      5.80 o 
   0  15   2       24.78       15.19      6.76 o 
   1  15   2        0.01       -6.63      5.99 o 
   2  15   2       34.44       40.72      5.85 o 
   3  15   2      109.21      123.64      8.13 o 
   4  15   2       50.16       44.90      6.53 o 
   5  15   2        1.90       -2.20      5.29 o 
   6  15   2       22.65       33.14      6.49 o 
   7  15   2        0.54        1.96      7.27 o 
  -7  16   2        4.15        5.89      8.21 o 
  -6  16   2        7.96       28.09      9.23 o 
  -5  16   2        2.70        3.78      6.93 o 
  -4  16   2        0.74       -5.46      6.24 o 
  -3  16   2        5.98       11.24      7.18 o 
  -2  16   2       10.35       12.89      7.09 o 
  -1  16   2        0.04        1.68      6.02 o 
   0  16   2        9.23        9.01      6.65 o 
   1  16   2       10.23        7.52      6.72 o 
   2  16   2        6.61       -1.17      5.34 o 
   3  16   2       15.17        9.07      8.57 o 
   4  16   2        7.48        3.74      5.97 o 
   5  16   2        0.00        4.26      6.21 o 
   6  16   2        0.07       -0.15      7.53 o 
  -6  17   2        0.45       -4.63      8.02 o 
  -5  17   2        5.50       -0.28      7.95 o 
  -4  17   2        1.27       -1.98      7.64 o 
  -3  17   2        3.22       -3.56      7.09 o 
  -2  17   2        7.96       16.36      7.97 o 
  -1  17   2       11.31       17.11      7.54 o 
   0  17   2        5.18        9.92      7.88 o 
   1  17   2        1.75        2.98      7.41 o 
   2  17   2        4.16        9.81      7.81 o 
   3  17   2        2.09       -0.56      5.77 o 
   4  17   2        3.90       -5.21      5.99 o 
  -4  18   2        0.33       -9.97      7.96 o 
  -3  18   2       10.29        2.85     11.67 o 
  -2  18   2       17.07        9.78      8.23 o 
  -1  18   2        5.67        2.71      8.21 o 
   0  18   2       12.97       14.46      8.38 o 
   1  18   2       10.38        5.01      9.34 o 
   2  18   2       12.02        2.00      8.03 o 
 -14   1   3        7.41       -2.12      7.27 o 
 -13   1   3       18.62       15.46      5.26 o 
 -12   1   3       28.58       28.26      5.12 o 
 -11   1   3       11.77       12.51      4.16 o 
 -10   1   3       31.18       30.13      4.21 o 
  -9   1   3      222.62      206.43      6.09 o 
  -8   1   3        4.41        5.32      4.19 o 
  -7   1   3      775.66      759.38     25.28 o 
  -6   1   3        0.33       -3.04      2.72 o 
  -5   1   3        0.48       -2.12      2.51 o 
  -4   1   3      932.39      881.75     20.50 o 
  -2   1   3       32.32       49.24      3.61 o 
  -1   1   3     1128.29     1185.77     12.60 o 
   0   1   3      448.71      414.49      5.24 o 
   1   1   3      205.17      180.08      3.54 o 
   2   1   3      251.65      250.44      3.50 o 
   3   1   3      193.42      190.49      6.05 o 
   4   1   3        3.75       -0.33      2.52 o 
   5   1   3      106.42      115.71      6.72 o 
   6   1   3      239.47      247.84      6.76 o 
   7   1   3        1.99        0.33      2.63 o 
   8   1   3        4.41        0.93      2.94 o 
   9   1   3        6.22        6.07      3.32 o 
  10   1   3       27.43       34.40      4.63 o 
  11   1   3        0.67       -0.33      5.04 o 
  12   1   3       18.29       16.98      6.37 o 
 -14   2   3        4.94       -4.74     10.43 o 
 -13   2   3        1.82       -7.50      5.00 o 
 -12   2   3        0.05       -3.95      4.44 o 
 -11   2   3        4.43       -0.27      3.72 o 
 -10   2   3      120.58      126.71      6.29 o 
  -9   2   3       47.60       52.49      4.35 o 
  -8   2   3        5.76        4.13      3.44 o 
  -7   2   3       12.21        8.40      3.20 o 
  -6   2   3       65.14       64.73      7.21 o 
  -5   2   3       59.19       67.10      5.00 o 
  -4   2   3      266.43      268.12     10.82 o 
  -3   2   3      419.95      454.00      9.30 o 
  -2   2   3        0.43       -1.11      2.19 o 
  -1   2   3       90.72      104.03      3.44 o 
   0   2   3        6.61        0.80      1.25 o 
   1   2   3      527.71      514.75      5.98 o 
   2   2   3      530.36      597.02      6.38 o 
   3   2   3      833.19      861.15     18.35 o 
   4   2   3      420.61      474.09     10.11 o 
   5   2   3       27.92       24.82      3.32 o 
   6   2   3        5.79        6.83      3.60 o 
   7   2   3       31.98       47.04      3.78 o 
   8   2   3        3.10        2.95      3.07 o 
   9   2   3        3.21        0.54      3.19 o 
  10   2   3        4.25       -0.43      3.78 o 
  11   2   3        0.63        5.87      5.20 o 
  12   2   3        0.42       -1.13      6.08 o 
 -14   3   3        5.28       -2.63     11.40 o 
 -13   3   3        0.55      -10.47      7.32 o 
 -12   3   3        1.29       -0.05      4.43 o 
 -11   3   3        1.35       -2.17      3.89 o 
 -10   3   3        0.06       -4.07      3.19 o 
  -9   3   3      381.70      361.32      9.39 o 
  -8   3   3        9.45       14.33      3.78 o 
  -7   3   3        4.37        2.52      5.19 o 
  -6   3   3     1133.39     1094.49     14.91 o 
  -5   3   3        3.91        8.06      3.65 o 
  -4   3   3      203.65      229.19      7.12 o 
  -3   3   3       41.28       47.18      4.91 o 
  -2   3   3       55.90       63.60      2.98 o 
  -1   3   3       21.92       24.35      2.26 o 
   0   3   3     2654.02     2744.60     21.30 o 
   1   3   3      554.01      552.55      9.33 o 
   2   3   3      147.35      154.88      3.25 o 
   3   3   3      802.56      830.59      8.33 o 
   4   3   3       13.33       15.69      1.55 o 
   5   3   3       42.09       53.08      4.06 o 
   6   3   3        1.77        8.37      3.67 o 
   7   3   3       81.31       71.78      7.59 o 
   8   3   3       48.68       37.21      3.84 o 
   9   3   3       12.16       13.43      3.74 o 
  10   3   3       25.52       35.25      5.63 o 
  11   3   3        0.06        2.22      5.23 o 
 -14   4   3        3.24        1.14     11.34 o 
 -13   4   3        0.06       -5.93      6.98 o 
 -12   4   3       35.59       36.37      6.17 o 
 -11   4   3        3.47       12.93      4.84 o 
 -10   4   3      150.23      156.42      7.18 o 
  -9   4   3      143.97      133.33      6.46 o 
  -8   4   3       23.56       21.99      4.04 o 
  -7   4   3       42.31       43.07      4.35 o 
  -6   4   3       10.06        4.02      3.08 o 
  -5   4   3      779.14      770.57     11.68 o 
  -4   4   3      176.53      194.28      6.74 o 
  -3   4   3       63.85       69.26      2.91 o 
  -2   4   3      338.96      308.37      5.92 o 
  -1   4   3      178.06      162.10      7.09 o 
   0   4   3      719.61      689.26      9.13 o 
   1   4   3      334.96      326.06      9.40 o 
   2   4   3      890.06      882.11      9.05 o 
   3   4   3      729.57      743.16      8.13 o 
   4   4   3        5.93        7.55      1.58 o 
   5   4   3       17.82       12.10      3.12 o 
   6   4   3        1.08        0.30      2.90 o 
   7   4   3       63.62       76.33      6.77 o 
   8   4   3      113.98      106.28      5.28 o 
   9   4   3        5.93        8.07      4.29 o 
  10   4   3        3.23        2.29      6.12 o 
  11   4   3       11.46       10.42      7.16 o 
 -13   5   3        0.68        0.31      6.13 o 
 -12   5   3        0.02       -7.09      4.73 o 
 -11   5   3       81.84       86.12      7.02 o 
 -10   5   3       64.60       78.71      8.96 o 
  -9   5   3      565.19      498.38     11.16 o 
  -8   5   3       16.68       14.87      3.92 o 
  -7   5   3       53.31       47.22      4.66 o 
  -6   5   3      124.66      104.82      6.67 o 
  -5   5   3       74.56       67.23      4.45 o 
  -4   5   3      214.11      212.83      8.87 o 
  -3   5   3      220.28      229.19      5.38 o 
  -2   5   3     2029.76     2057.11     36.94 o 
  -1   5   3        0.04        5.26      1.96 o 
   0   5   3     4679.21     4523.12     38.93 o 
   1   5   3        2.44       -0.87      1.63 o 
   2   5   3        4.23        3.57      1.56 o 
   3   5   3      529.66      547.35      6.42 o 
   4   5   3       25.11       26.81      2.25 o 
   5   5   3       62.04       48.68      3.98 o 
   6   5   3        9.12        5.96      3.01 o 
   7   5   3       64.59       75.60      5.45 o 
   8   5   3        0.77       -5.25      3.74 o 
   9   5   3       74.75       81.70      9.65 o 
  10   5   3        3.22       -5.37      5.87 o 
  11   5   3        3.38        3.98      8.47 o 
 -13   6   3        4.23       -1.38      5.97 o 
 -12   6   3        9.43       -2.85      5.50 o 
 -11   6   3       29.42       19.89      5.67 o 
 -10   6   3       55.12       42.19      6.59 o 
  -9   6   3      402.00      382.40     10.26 o 
  -8   6   3       43.81       61.58      6.56 o 
  -7   6   3       99.96       99.81      6.06 o 
  -6   6   3       11.62        7.57      3.33 o 
  -5   6   3        2.08        8.55      2.75 o 
  -4   6   3      421.56      439.62     11.20 o 
  -3   6   3        1.74        1.59      2.25 o 
  -2   6   3        0.52        1.67      2.03 o 
  -1   6   3      107.08      108.34      4.52 o 
   0   6   3      556.95      532.19      8.37 o 
   1   6   3      286.00      310.70      5.71 o 
   2   6   3      592.68      610.96      8.85 o 
   3   6   3       12.70        8.42      1.87 o 
   4   6   3       16.48       11.18      3.03 o 
   5   6   3       79.50       80.35      4.67 o 
   6   6   3        0.17        3.56      3.27 o 
   7   6   3        1.78       -0.44      8.52 o 
   8   6   3        8.35       11.05      5.33 o 
   9   6   3        3.92        3.85      5.32 o 
  10   6   3        0.73       -2.55      6.19 o 
  11   6   3        1.97        5.83      7.32 o 
 -13   7   3        9.97       -2.24      7.03 o 
 -12   7   3        2.29        4.26      5.96 o 
 -11   7   3        0.93       -4.33      4.94 o 
 -10   7   3       32.25       24.76      5.28 o 
  -9   7   3      184.75      178.70      7.45 o 
  -8   7   3        2.74        5.94      4.05 o 
  -7   7   3      127.68      142.23      6.28 o 
  -6   7   3       21.81       22.21      3.78 o 
  -5   7   3        7.67        1.04      2.27 o 
  -4   7   3       13.86       12.99      2.74 o 
  -3   7   3       24.81       25.79      5.46 o 
  -2   7   3       80.64       75.13      3.02 o 
  -1   7   3      216.22      208.24      6.94 o 
   0   7   3      189.40      159.78      4.17 o 
   1   7   3       32.04       41.61      2.39 o 
   2   7   3      135.54      142.60      3.52 o 
   3   7   3      172.29      167.07      3.88 o 
   4   7   3       56.29       73.67      3.23 o 
   5   7   3      113.23      114.57      5.84 o 
   6   7   3       31.20       35.68     11.56 o 
   7   7   3       56.91       68.17      7.05 o 
   8   7   3        0.05        0.57      5.16 o 
   9   7   3        8.62        2.80      5.74 o 
  10   7   3        1.40        0.10      6.28 o 
  11   7   3        1.56       -2.11      6.98 o 
 -12   8   3       60.39       68.24      7.89 o 
 -11   8   3       13.29       14.91      5.43 o 
 -10   8   3       65.63       74.45      6.91 o 
  -9   8   3        2.77        2.37      4.36 o 
  -8   8   3       30.60       42.62      5.28 o 
  -7   8   3        6.56        0.62      3.35 o 
  -6   8   3        2.62        8.19      3.50 o 
  -5   8   3       28.49       32.00      6.24 o 
  -4   8   3        0.04       -1.28      2.48 o 
  -3   8   3        2.29        1.10      1.92 o 
  -2   8   3       48.49       45.26      2.90 o 
  -1   8   3      593.06      530.23      9.13 o 
   0   8   3        2.01        0.02      2.03 o 
   1   8   3        0.08        0.73      1.91 o 
   2   8   3       76.39       74.09      3.11 o 
   3   8   3       26.95       30.17      2.57 o 
   4   8   3        0.01        1.04      2.58 o 
   5   8   3        3.22       10.23      3.44 o 
   6   8   3       91.42       70.34      6.95 o 
   7   8   3        9.40       12.12      6.42 o 
   8   8   3        2.29       -4.09      5.22 o 
   9   8   3        0.13        0.41      6.00 o 
  10   8   3        0.25        6.82      6.96 o 
 -12   9   3        9.67       13.21      6.94 o 
 -11   9   3       11.60        8.14      6.05 o 
 -10   9   3        8.89        6.28      5.24 o 
  -9   9   3        3.64        3.67      4.55 o 
  -8   9   3       15.61       11.19      4.69 o 
  -7   9   3       15.00       15.77      4.41 o 
  -6   9   3       63.90       58.68      7.64 o 
  -5   9   3       14.89       11.65      3.61 o 
  -4   9   3       73.39       71.54      6.70 o 
  -3   9   3      290.55      286.31      9.22 o 
  -2   9   3        0.69        0.43      2.83 o 
  -1   9   3        1.97        3.36      2.20 o 
   0   9   3       29.72       31.90      2.98 o 
   1   9   3       38.82       50.51      2.97 o 
   2   9   3      246.09      253.09      4.91 o 
   3   9   3      245.53      234.44      7.30 o 
   4   9   3      162.55      164.30      5.17 o 
   5   9   3       28.26       26.84      4.16 o 
   6   9   3       96.45       92.29     16.13 o 
   7   9   3       10.12       11.44      5.42 o 
   8   9   3        2.01        1.68      5.83 o 
   9   9   3        0.17        0.85      6.68 o 
  10   9   3        1.85        0.92      6.87 o 
 -12  10   3        0.45       -9.37      6.46 o 
 -11  10   3        0.89        3.73      5.98 o 
 -10  10   3        1.33       -0.15      5.65 o 
  -9  10   3        1.06        0.69      6.69 o 
  -8  10   3        0.99        0.35      4.47 o 
  -7  10   3        2.87        1.64      4.24 o 
  -6  10   3       25.36       20.81      4.48 o 
  -5  10   3        5.58        7.88      4.29 o 
  -4  10   3       29.43       25.38      5.29 o 
  -3  10   3      169.94      152.80      7.69 o 
  -2  10   3       70.94       84.20      8.52 o 
  -1  10   3      306.34      303.31      6.11 o 
   0  10   3        5.35        6.75      2.57 o 
   1  10   3        5.10        2.16      2.21 o 
   2  10   3       90.68       93.68      7.66 o 
   3  10   3       37.00       38.97      3.79 o 
   4  10   3      126.95      122.97      5.17 o 
   5  10   3        1.92       10.80      8.22 o 
   6  10   3        0.51       -0.60      4.79 o 
   7  10   3        3.76        7.04      5.97 o 
   8  10   3        0.67       -0.91      5.94 o 
   9  10   3        0.55        6.10      6.73 o 
 -11  11   3        6.91        4.00      6.17 o 
 -10  11   3        5.47        3.61      6.11 o 
  -9  11   3        2.38        2.09      6.11 o 
  -8  11   3        4.58        0.35      5.25 o 
  -7  11   3       12.12        6.40      4.38 o 
  -6  11   3       58.01       55.12      6.18 o 
  -5  11   3       54.53       57.57      5.61 o 
  -4  11   3       54.96       41.58      6.47 o 
  -3  11   3      183.54      177.31      8.62 o 
  -2  11   3        0.15       -1.40      4.24 o 
  -1  11   3       63.35       82.95      5.30 o 
   0  11   3      476.66      414.49      7.68 o 
   1  11   3       53.26       73.36      5.58 o 
   2  11   3      220.62      218.57      6.17 o 
   3  11   3      355.27      356.81      7.72 o 
   4  11   3      100.30      114.76      5.62 o 
   5  11   3        3.11        2.52      4.08 o 
   6  11   3        0.05       -0.84      5.10 o 
   7  11   3        1.69        9.55      7.14 o 
   8  11   3        0.92        7.44      6.51 o 
   9  11   3        0.25        1.96      6.93 o 
 -11  12   3        1.04       -9.61      6.41 o 
 -10  12   3        0.03       -6.06      6.25 o 
  -9  12   3       12.29        5.87      5.09 o 
  -8  12   3       12.84       20.59      7.82 o 
  -7  12   3        3.19       10.95      4.91 o 
  -6  12   3       32.34       40.60      5.62 o 
  -5  12   3        0.63       -2.86      3.83 o 
  -4  12   3       30.01       36.98      6.65 o 
  -3  12   3       15.92       13.37      5.59 o 
  -2  12   3        2.84        1.38      4.95 o 
  -1  12   3      257.00      236.13      8.44 o 
   0  12   3       54.35       66.33      5.46 o 
   1  12   3       20.71       13.43      3.35 o 
   2  12   3        1.12       -2.95      3.17 o 
   3  12   3        0.31       -2.35      3.40 o 
   4  12   3       10.40        4.56      3.55 o 
   5  12   3        2.26       -6.33      9.01 o 
   6  12   3        1.22       -4.35      5.28 o 
   7  12   3        0.41        3.69      6.46 o 
   8  12   3        0.44        5.95      6.75 o 
 -10  13   3       13.55       10.37      6.99 o 
  -9  13   3        1.99        1.52      7.03 o 
  -8  13   3       43.84       41.98      6.46 o 
  -7  13   3        1.83        4.04      5.11 o 
  -6  13   3        8.69       10.29      5.20 o 
  -5  13   3        0.57        0.94      4.50 o 
  -4  13   3        2.95       -1.78      5.31 o 
  -3  13   3       37.91       40.25      6.71 o 
  -2  13   3        0.14        2.71      5.22 o 
  -1  13   3      348.19      330.56     11.88 o 
   0  13   3      200.01      163.57      6.91 o 
   1  13   3      234.04      248.85      8.13 o 
   2  13   3       13.71       10.05      3.72 o 
   3  13   3        9.24        6.27      3.94 o 
   4  13   3        1.49        5.84      4.15 o 
   5  13   3        4.10        5.40      5.85 o 
   6  13   3        3.14        2.00      5.96 o 
   7  13   3        0.16       -8.19      6.14 o 
   8  13   3       17.47       32.23      8.26 o 
  -9  14   3       16.24       10.54      7.93 o 
  -8  14   3        0.28       -8.52      5.78 o 
  -7  14   3       18.01       10.96      5.52 o 
  -6  14   3        5.72        9.95      5.31 o 
  -5  14   3        0.12       -8.30      6.04 o 
  -4  14   3        7.57       14.51      6.54 o 
  -3  14   3        0.26       -4.60      5.50 o 
  -2  14   3       33.56       29.92      7.02 o 
  -1  14   3       20.72       33.79      6.91 o 
   0  14   3      104.77      113.62      9.22 o 
   1  14   3        0.05        2.45      4.36 o 
   2  14   3       23.81       23.99      6.02 o 
   3  14   3       16.45        5.91      4.98 o 
   4  14   3       22.84       21.32      4.72 o 
   5  14   3        0.93        2.03      5.66 o 
   6  14   3        1.35        2.34      6.34 o 
   7  14   3        2.55       -1.14      7.21 o 
  -8  15   3        2.70       -0.09      5.79 o 
  -7  15   3        0.22       -0.91      5.69 o 
  -6  15   3        2.69       -4.49      7.03 o 
  -5  15   3        3.11        2.95      6.91 o 
  -4  15   3        0.02       -2.43      8.81 o 
  -3  15   3        0.41       10.02      6.62 o 
  -2  15   3        2.79        1.39      6.44 o 
  -1  15   3        1.02        4.70      6.16 o 
   0  15   3       28.20       43.20     14.71 o 
   1  15   3        4.77        1.40      6.51 o 
   2  15   3        5.14        3.57      5.56 o 
   3  15   3        0.01       -5.27      5.19 o 
   4  15   3       10.72       11.03      5.61 o 
   5  15   3        7.47        2.90      6.71 o 
   6  15   3        1.71       -4.26      7.11 o 
  -7  16   3        0.00       -1.20     10.44 o 
  -6  16   3        4.41        4.09      8.48 o 
  -5  16   3        5.55       -8.92      7.10 o 
  -4  16   3        2.31       -3.92      6.91 o 
  -3  16   3        0.36       -0.15      7.68 o 
  -2  16   3        5.02        3.33      7.15 o 
  -1  16   3        0.00       -9.72      6.48 o 
   0  16   3        3.37        0.81      6.72 o 
   1  16   3        0.03       -8.07      6.81 o 
   2  16   3        0.89        9.22      7.30 o 
   3  16   3        4.17       11.24      5.97 o 
   4  16   3        0.00       -6.02      5.82 o 
   5  16   3        0.90        3.50     10.16 o 
  -5  17   3        0.73       -4.91      8.59 o 
  -4  17   3        5.42        3.92      7.66 o 
  -3  17   3        2.43       -2.23      8.03 o 
  -2  17   3       15.44        3.88      7.56 o 
  -1  17   3       14.82       21.37      9.65 o 
   0  17   3        2.27       10.92      9.43 o 
   1  17   3        8.32      -10.27      9.64 o 
   2  17   3        7.37        8.53     11.01 o 
   3  17   3        5.79        3.79      7.91 o 
  -2  18   3        0.80       -7.95      7.93 o 
  -1  18   3        0.39        1.01      8.48 o 
   0  18   3        5.95        3.56      7.99 o 
 -14   0   4       10.34       11.53      8.95 o 
 -13   0   4       17.43        8.19      7.53 o 
 -12   0   4       16.82       17.08     12.04 o 
 -11   0   4       22.72       24.47      9.18 o 
 -10   0   4       59.69       47.93     10.38 o 
  -9   0   4       89.39      120.35     13.03 o 
  -8   0   4       24.70       12.12      7.26 o 
  -7   0   4        0.29        1.51      5.50 o 
  -6   0   4     1171.05     1147.93     27.59 o 
  -5   0   4       33.33       34.01      6.18 o 
  -4   0   4      139.67      133.56      8.15 o 
  -3   0   4       64.39       56.43      6.14 o 
  -2   0   4       98.34       84.77      5.92 o 
  -1   0   4      102.78      117.42      4.74 o 
   0   0   4      402.12      450.95      8.78 o 
   1   0   4       70.64       67.91      3.62 o 
   2   0   4      164.56      148.87      4.37 o 
   3   0   4       94.69       79.93      6.68 o 
   4   0   4      470.08      463.95     15.27 o 
   5   0   4       11.24       13.88      5.63 o 
   6   0   4      250.45      240.09     12.89 o 
   7   0   4       13.33        9.99      4.61 o 
   8   0   4       38.65       39.70      6.13 o 
   9   0   4      135.09      141.48     14.70 o 
  10   0   4        1.67       -8.61      5.74 o 
  11   0   4       25.74       27.61      7.88 o 
 -14   1   4        2.97      -10.73      7.65 o 
 -13   1   4        0.19        0.18      6.22 o 
 -12   1   4        2.50        1.93      5.72 o 
 -11   1   4       48.91       46.60      6.60 o 
 -10   1   4       18.74       12.50      6.11 o 
  -9   1   4      227.03      212.03      9.43 o 
  -8   1   4      137.70      137.17      9.19 o 
  -7   1   4       10.49        9.23      4.17 o 
  -6   1   4        4.36        0.60      3.44 o 
  -5   1   4      385.70      390.41     10.06 o 
  -4   1   4       10.48        5.75      2.98 o 
  -3   1   4     1072.02     1084.85     16.78 o 
  -2   1   4       17.26       18.78      2.45 o 
  -1   1   4       53.02       61.26      2.72 o 
   0   1   4       48.47       55.87      2.79 o 
   1   1   4      240.62      242.75      4.26 o 
   2   1   4      143.24      133.58      2.99 o 
   3   1   4       19.85       20.43      3.69 o 
   4   1   4       23.25       26.51     10.38 o 
   5   1   4       12.02        8.95      3.99 o 
   6   1   4        1.01        3.56      4.14 o 
   7   1   4        8.95       12.53      4.04 o 
   8   1   4        3.24        1.00      3.39 o 
   9   1   4        3.00       -1.09      3.81 o 
  10   1   4        8.09       11.13      4.67 o 
  11   1   4        0.54        5.24      5.98 o 
 -14   2   4        0.01        4.02      6.98 o 
 -13   2   4        4.07       -3.09      5.99 o 
 -12   2   4       18.87        6.82      5.70 o 
 -11   2   4        5.87       -1.43      4.69 o 
 -10   2   4        5.11        0.06      4.12 o 
  -9   2   4       89.34      102.99      8.36 o 
  -8   2   4      116.53      109.36      9.15 o 
  -7   2   4      107.76       98.81      6.69 o 
  -6   2   4      294.11      265.25     11.70 o 
  -5   2   4       62.70       64.73      5.65 o 
  -4   2   4      376.52      370.89      9.60 o 
  -3   2   4        5.52        6.23      3.05 o 
  -2   2   4      213.76      238.84      5.59 o 
  -1   2   4      637.41      706.45      9.78 o 
   0   2   4       33.66       41.51      2.93 o 
   1   2   4      132.77      133.56      3.36 o 
   2   2   4       25.74       30.10      2.13 o 
   3   2   4        0.74       -0.57      1.71 o 
   4   2   4      256.77      219.84      7.74 o 
   5   2   4        0.23       -3.11      3.50 o 
   6   2   4        5.17        2.03      3.27 o 
   7   2   4        0.00       -4.99      3.55 o 
   8   2   4        7.54        1.78      3.47 o 
   9   2   4       73.74       98.26     12.98 o 
  10   2   4        0.01       -3.79      4.33 o 
  11   2   4        3.84       -2.92      5.81 o 
 -13   3   4        3.72        4.96      6.56 o 
 -12   3   4        6.99        5.32      5.42 o 
 -11   3   4        3.59        7.15      4.94 o 
 -10   3   4        1.63       -3.70      5.94 o 
  -9   3   4       23.88       29.68      5.01 o 
  -8   3   4      279.71      301.81     26.38 o 
  -7   3   4       19.81       21.45      9.02 o 
  -6   3   4        0.89       -1.51      3.77 o 
  -5   3   4      292.49      279.85      8.82 o 
  -4   3   4      434.10      459.66     10.85 o 
  -3   3   4      424.09      457.75     12.19 o 
  -2   3   4       24.19       24.29      2.77 o 
  -1   3   4      320.56      306.00      6.27 o 
   0   3   4      341.65      332.12      5.52 o 
   1   3   4      302.62      297.03      7.00 o 
   2   3   4       40.25       47.03      2.92 o 
   3   3   4      120.12      124.78      3.09 o 
   4   3   4        1.16       -2.00      3.05 o 
   5   3   4       27.32       30.06      7.07 o 
   6   3   4       42.72       44.05      4.73 o 
   7   3   4       18.92       19.89      4.38 o 
   8   3   4        0.69        1.95      3.52 o 
   9   3   4        7.22       11.75      4.08 o 
  10   3   4       30.08       40.62      6.37 o 
 -13   4   4        2.25       -8.63      5.76 o 
 -12   4   4        0.10       -3.37      5.86 o 
 -11   4   4       11.73        6.68      4.88 o 
 -10   4   4        5.18       -2.73      5.51 o 
  -9   4   4       45.95       48.71      5.52 o 
  -8   4   4       33.69       34.13      4.83 o 
  -7   4   4       10.69       10.21      4.57 o 
  -6   4   4       33.40       29.81      4.88 o 
  -5   4   4      136.64      145.70      7.08 o 
  -4   4   4       50.74       53.59      5.25 o 
  -3   4   4      386.61      392.96     10.00 o 
  -2   4   4      109.09      116.41      4.28 o 
  -1   4   4      679.78      801.43     11.02 o 
   0   4   4     1732.79     1827.67     16.44 o 
   1   4   4        8.29        2.94      1.87 o 
   2   4   4        4.37        5.52      1.90 o 
   3   4   4        3.49        5.36      2.41 o 
   4   4   4       42.05       36.62      4.75 o 
   5   4   4        5.37        5.62      3.12 o 
   6   4   4       86.15      103.38      5.57 o 
   7   4   4        0.81        6.24      3.98 o 
   8   4   4        0.00        0.85      4.26 o 
   9   4   4        2.13        1.00      5.06 o 
  10   4   4        9.92       10.56      6.56 o 
 -13   5   4        0.59        2.55      6.26 o 
 -12   5   4        1.65       -3.83      6.10 o 
 -11   5   4       19.99       22.59      5.70 o 
 -10   5   4       60.44       56.85      6.52 o 
  -9   5   4       45.19       49.54      5.74 o 
  -8   5   4       51.06       50.81      5.38 o 
  -7   5   4       18.06       13.48      4.64 o 
  -6   5   4        2.47        2.17      3.83 o 
  -5   5   4        0.00        0.34      3.44 o 
  -4   5   4       25.50       23.40      4.18 o 
  -3   5   4      179.60      168.06      5.35 o 
  -2   5   4      666.66      698.75     10.57 o 
  -1   5   4        6.35        6.73      2.29 o 
   0   5   4       48.12       52.60      3.09 o 
   1   5   4       60.99       66.87      3.27 o 
   2   5   4       31.80       26.72      2.59 o 
   3   5   4        0.02       -2.01      2.42 o 
   4   5   4        1.73       -0.36      2.63 o 
   5   5   4        0.18        1.18      3.27 o 
   6   5   4      102.46       83.18      8.02 o 
   7   5   4        1.20        0.95      3.91 o 
   8   5   4        3.41       -4.08      4.28 o 
   9   5   4       46.34       51.67      7.83 o 
  10   5   4       42.12       47.65     17.63 o 
 -13   6   4       11.24        6.96      6.77 o 
 -12   6   4        7.01        2.64      5.74 o 
 -11   6   4        1.98        2.28      5.34 o 
 -10   6   4       20.05       15.80      5.98 o 
  -9   6   4      115.14      112.92      8.64 o 
  -8   6   4       12.54       13.86      4.23 o 
  -7   6   4       14.76       18.25      4.78 o 
  -6   6   4        0.02       -5.59      3.78 o 
  -5   6   4       96.88      110.59      5.18 o 
  -4   6   4      150.48      153.83      4.67 o 
  -3   6   4      200.59      198.12      5.85 o 
  -2   6   4        0.25        1.37      2.51 o 
  -1   6   4        0.43        3.67      2.75 o 
   0   6   4      103.50      115.61      3.81 o 
   1   6   4      136.20      151.57      4.39 o 
   2   6   4       20.02       19.24      3.09 o 
   3   6   4       30.52       37.42      3.14 o 
   4   6   4       35.60       40.58      6.26 o 
   5   6   4        2.65        4.96      3.36 o 
   6   6   4        0.87        1.77      3.58 o 
   7   6   4       17.06       10.67      5.30 o 
   8   6   4       54.50       55.63      7.77 o 
   9   6   4       73.11       72.11      8.67 o 
  10   6   4       22.21       14.98      7.58 o 
 -13   7   4       22.84       22.46      7.23 o 
 -12   7   4       71.10       78.12      8.12 o 
 -11   7   4        0.00        0.54      5.30 o 
 -10   7   4        2.98        1.06      4.74 o 
  -9   7   4       15.81       20.34      5.01 o 
  -8   7   4        0.00       -1.65      3.95 o 
  -7   7   4       62.83       81.13     10.77 o 
  -6   7   4        4.62        1.32      3.32 o 
  -5   7   4      114.44      126.23      4.89 o 
  -4   7   4      120.09      133.25      8.94 o 
  -3   7   4      275.27      285.56      9.00 o 
  -2   7   4       12.78       13.15      3.14 o 
  -1   7   4      161.94      159.88      7.22 o 
   0   7   4      664.64      647.17     10.47 o 
   1   7   4        8.66        7.93      2.21 o 
   2   7   4      266.79      266.60      6.03 o 
   3   7   4       11.29       10.94      2.31 o 
   4   7   4       41.22       33.20      3.99 o 
   5   7   4        1.91        1.90      3.20 o 
   6   7   4        1.07       -1.47      4.16 o 
   7   7   4        8.49       -5.73      5.09 o 
   8   7   4        6.00       11.69      6.04 o 
   9   7   4       23.35       22.58      8.24 o 
  10   7   4       21.32       26.48      8.14 o 
 -12   8   4       26.38       29.75      6.59 o 
 -11   8   4       11.56       -1.50      7.78 o 
 -10   8   4        9.84        4.38      5.11 o 
  -9   8   4        9.82       11.35      4.81 o 
  -8   8   4        0.24       -3.45      4.51 o 
  -7   8   4      189.35      166.59      8.97 o 
  -6   8   4      111.30      117.19      8.03 o 
  -5   8   4       55.28       69.24      7.37 o 
  -4   8   4       57.88       60.89      4.52 o 
  -3   8   4       71.48       76.51      9.36 o 
  -2   8   4       86.19       81.78      4.80 o 
  -1   8   4       12.90       17.45      2.68 o 
   0   8   4      101.11       99.71      4.03 o 
   1   8   4      121.26      127.17      3.83 o 
   2   8   4       19.78       23.62      2.63 o 
   3   8   4       37.42       32.38      3.00 o 
   4   8   4       17.61       20.34      4.66 o 
   5   8   4        5.08        7.94      6.05 o 
   6   8   4        3.19       11.45      5.62 o 
   7   8   4        1.93       -0.41      5.25 o 
   8   8   4        7.87       10.61      6.26 o 
   9   8   4        6.52       14.62      7.06 o 
 -12   9   4       11.33        2.04      6.60 o 
 -11   9   4        0.22       -8.44      5.63 o 
 -10   9   4        4.36        9.70      5.44 o 
  -9   9   4        1.59       -3.88      4.76 o 
  -8   9   4       25.39       23.70      6.26 o 
  -7   9   4       63.57       72.84      7.80 o 
  -6   9   4       49.56       45.14      7.61 o 
  -5   9   4       42.68       56.30      7.05 o 
  -4   9   4       87.72       84.20      8.55 o 
  -3   9   4      141.10      143.22      5.06 o 
  -2   9   4       15.98       18.41      3.57 o 
  -1   9   4       15.02       17.12      2.95 o 
   0   9   4      279.43      253.67      5.93 o 
   1   9   4       27.96       28.28      2.82 o 
   2   9   4        0.76       -1.07      2.30 o 
   3   9   4       69.63       63.76      4.29 o 
   4   9   4        9.70        6.05      4.66 o 
   5   9   4        2.30       -1.47      4.80 o 
   6   9   4        1.08       -5.31      4.75 o 
   7   9   4        0.42        0.52      5.47 o 
   8   9   4        2.79       -2.57      6.07 o 
   9   9   4        0.02        1.84      6.92 o 
 -11  10   4        1.57        5.15      6.22 o 
 -10  10   4       12.54       20.41      7.39 o 
  -9  10   4        8.94       19.57      5.88 o 
  -8  10   4        0.15       -2.23      5.00 o 
  -7  10   4       20.57       16.30      7.03 o 
  -6  10   4       21.88       19.94      5.99 o 
  -5  10   4       39.48       40.50      6.52 o 
  -4  10   4      320.15      303.99     19.57 o 
  -3  10   4      517.65      468.01     18.88 o 
  -2  10   4        4.81       -0.13      2.66 o 
  -1  10   4       14.35       10.71      2.83 o 
   0  10   4      277.64      283.24      6.44 o 
   1  10   4       52.57       71.51      3.83 o 
   2  10   4       21.98       11.46      3.23 o 
   3  10   4       64.05       57.73      4.42 o 
   4  10   4       75.07       71.40      8.19 o 
   5  10   4        0.04        2.03      4.75 o 
   6  10   4        9.13       10.47      5.73 o 
   7  10   4        0.12       -8.26      5.51 o 
   8  10   4        1.50        5.44      6.70 o 
 -11  11   4        4.52        7.89      9.17 o 
 -10  11   4        0.53       -1.10      5.91 o 
  -9  11   4        0.45       -4.07      5.72 o 
  -8  11   4       15.67       12.64      5.54 o 
  -7  11   4       27.10       27.44      6.92 o 
  -6  11   4        6.92        4.85      5.42 o 
  -5  11   4       45.82       47.76      7.10 o 
  -4  11   4      139.14      136.21     10.92 o 
  -3  11   4       88.19       86.48      8.11 o 
  -2  11   4      304.59      291.03     10.74 o 
  -1  11   4       41.54       41.14      4.55 o 
   0  11   4      191.93      192.35      5.82 o 
   1  11   4        2.35       -0.74      3.41 o 
   2  11   4        0.44        5.94      3.32 o 
   3  11   4       31.92       27.24      4.06 o 
   4  11   4       12.30       17.67      5.77 o 
   5  11   4       19.18       23.32      5.93 o 
   6  11   4        9.63       23.08      6.57 o 
   7  11   4        1.99       12.16     11.71 o 
   8  11   4        0.22        9.20      7.32 o 
 -10  12   4        1.54       -3.35      6.34 o 
  -9  12   4        6.34       12.21      6.36 o 
  -8  12   4       17.40       10.01      5.46 o 
  -7  12   4        0.13        6.85      6.71 o 
  -6  12   4        7.16        1.53      5.84 o 
  -5  12   4        5.37       -3.96      5.25 o 
  -4  12   4       56.36       56.61      7.64 o 
  -3  12   4       11.94        7.16      5.45 o 
  -2  12   4       40.92       55.34      7.16 o 
  -1  12   4      292.99      279.90      8.25 o 
   0  12   4      287.91      281.43      8.58 o 
   1  12   4       76.14       72.30      5.09 o 
   2  12   4       24.37       35.93      4.32 o 
   3  12   4        2.72       -1.15      4.12 o 
   4  12   4        6.58        4.55      5.13 o 
   5  12   4        8.84        0.94      5.88 o 
   6  12   4        2.43        3.59      6.48 o 
   7  12   4        1.60        0.83      7.27 o 
  -9  13   4        5.78        7.14      7.07 o 
  -8  13   4        0.16       -1.33      7.42 o 
  -7  13   4        0.75       -1.77      6.63 o 
  -6  13   4        7.23       -4.16      6.27 o 
  -5  13   4        0.08        2.77      5.87 o 
  -4  13   4        0.57        5.53      6.10 o 
  -3  13   4        3.24        0.13      5.64 o 
  -2  13   4       13.39       11.91      7.36 o 
  -1  13   4      111.25      126.10     15.46 o 
   0  13   4       13.02       23.80      4.94 o 
   1  13   4        8.52        0.95      4.35 o 
   2  13   4        0.08        3.00      3.83 o 
   3  13   4        7.33        0.56      4.29 o 
   4  13   4        2.10        2.37      9.62 o 
   5  13   4        1.28       -0.31      8.71 o 
   6  13   4       16.96        9.95     10.93 o 
  -8  14   4       13.17       14.97      8.51 o 
  -7  14   4        7.20        4.49      7.29 o 
  -6  14   4        0.86       -2.90      6.49 o 
  -5  14   4        0.01        2.96      6.85 o 
  -4  14   4        3.70        5.94      6.19 o 
  -3  14   4        2.80        4.54      5.96 o 
  -2  14   4       19.17       16.54      8.34 o 
  -1  14   4        8.53        4.66      7.66 o 
   0  14   4        1.13       10.51      6.38 o 
   1  14   4       25.31       17.53      5.31 o 
   2  14   4        3.88        6.06      4.81 o 
   3  14   4        0.27        0.28      6.16 o 
   4  14   4        1.01       -1.67      6.11 o 
   5  14   4        1.77       -2.80      6.54 o 
  -7  15   4        1.31       -5.17      7.40 o 
  -6  15   4        3.86        6.34      7.62 o 
  -5  15   4        3.86       -5.54      7.09 o 
  -4  15   4       26.47       27.88      8.14 o 
  -3  15   4       44.46       45.79      8.24 o 
  -2  15   4       23.43       15.58      7.15 o 
  -1  15   4        6.70        3.03      6.72 o 
   0  15   4        1.43        3.89      6.96 o 
   1  15   4        2.47       -5.66      6.74 o 
   2  15   4        7.57       12.73      5.89 o 
   3  15   4        3.00       -0.40      9.10 o 
   4  15   4        1.33        7.90      9.74 o 
  -6  16   4        7.65        7.17     15.34 o 
  -5  16   4        2.92        3.91      7.73 o 
  -4  16   4        0.68       -2.78      7.64 o 
  -3  16   4        0.21        2.84      6.81 o 
  -2  16   4        3.33       -0.88      7.16 o 
  -1  16   4       31.65       48.08      8.79 o 
   0  16   4        8.57       14.70      7.87 o 
   1  16   4        0.27      -11.05      7.37 o 
   2  16   4        2.20        7.11      7.85 o 
   3  16   4        3.42        5.48      7.90 o 
  -4  17   4        7.97       15.68      8.87 o 
  -3  17   4        0.23       -0.02      7.99 o 
  -2  17   4        0.03        0.82      7.81 o 
  -1  17   4        0.87       -3.25      8.17 o 
   0  17   4        4.99        8.76      8.43 o 
   1  17   4        0.80        7.78      8.76 o 
 -13   1   5        1.35       -5.72      8.25 o 
 -12   1   5        2.89       -1.53      7.07 o 
 -11   1   5        1.24       -9.66      6.44 o 
 -10   1   5        5.04       -3.01      8.08 o 
  -9   1   5       13.22       26.24      9.23 o 
  -8   1   5        1.31       -2.57      7.50 o 
  -7   1   5      739.50      750.73     16.90 o 
  -6   1   5       36.64       52.49      5.93 o 
  -5   1   5        1.36        2.96      3.84 o 
  -4   1   5      126.27      134.71      7.18 o 
  -3   1   5        4.57        4.31      4.71 o 
  -2   1   5      200.15      223.79      5.28 o 
  -1   1   5      171.80      154.91      4.27 o 
   0   1   5       31.50       34.94      2.79 o 
   1   1   5      170.48      160.54      4.10 o 
   2   1   5        7.15        6.50      3.35 o 
   3   1   5       39.83       40.44      6.30 o 
   4   1   5      184.63      168.28     13.19 o 
   5   1   5        4.48        0.14      5.16 o 
   6   1   5       10.31        8.75      4.86 o 
   7   1   5       25.03       29.25      4.91 o 
   8   1   5       25.24       31.10      4.70 o 
   9   1   5        0.19        3.22      4.44 o 
  10   1   5        0.83        0.43      5.01 o 
 -13   2   5        0.02       -7.83      7.59 o 
 -12   2   5        1.75       -1.72     11.47 o 
 -11   2   5       88.44       98.93      9.72 o 
 -10   2   5       42.92       29.54      7.25 o 
  -9   2   5      221.55      206.94     10.01 o 
  -8   2   5        3.36       -0.08      4.82 o 
  -7   2   5       58.64       56.55      6.68 o 
  -6   2   5        5.50        4.16      4.06 o 
  -5   2   5       92.99       97.19      6.45 o 
  -4   2   5        5.03        2.92      5.37 o 
  -3   2   5      355.51      348.56      7.64 o 
  -2   2   5       36.83       35.80      3.65 o 
  -1   2   5        0.29       -2.50      1.92 o 
   0   2   5       22.74       18.04      2.56 o 
   1   2   5        1.94        7.43      2.22 o 
   2   2   5       49.22       41.23      4.80 o 
   3   2   5      322.12      291.45     11.54 o 
   4   2   5       95.45      116.77      8.38 o 
   5   2   5       51.59       64.75     13.07 o 
   6   2   5       57.64       65.15      6.67 o 
   7   2   5       29.48       34.88      5.09 o 
   8   2   5       11.58        8.96      4.80 o 
   9   2   5       26.93       30.08      5.19 o 
 -13   3   5        1.13       -0.27      7.80 o 
 -12   3   5        0.09      -10.57      7.05 o 
 -11   3   5        4.59        5.34     14.22 o 
 -10   3   5       15.47        6.53      6.21 o 
  -9   3   5        9.23       14.12      5.85 o 
  -8   3   5       15.44        8.45      5.12 o 
  -7   3   5      107.87      108.18      7.83 o 
  -6   3   5       60.46       54.47      6.47 o 
  -5   3   5      251.52      251.58      9.25 o 
  -4   3   5        0.65       -1.55      3.66 o 
  -3   3   5       82.76       89.78      4.42 o 
  -2   3   5        2.19        2.33      2.62 o 
  -1   3   5        0.59        1.88      2.14 o 
   0   3   5       23.66       30.98      2.90 o 
   1   3   5        0.08       -0.46      2.20 o 
   2   3   5      277.89      255.43     13.04 o 
   3   3   5       30.40       34.82      4.89 o 
   4   3   5       83.52       76.54      6.52 o 
   5   3   5        5.69       -6.17      4.12 o 
   6   3   5      120.60      130.67      6.94 o 
   7   3   5        0.09       -4.70      4.09 o 
   8   3   5       39.31       35.89      7.51 o 
   9   3   5        1.70        8.96      4.82 o 
 -13   4   5        7.01       11.47      8.43 o 
 -12   4   5       13.13       14.27     14.96 o 
 -11   4   5        1.38       -7.54      6.45 o 
 -10   4   5       87.32      105.20     15.76 o 
  -9   4   5       32.83       31.33      7.48 o 
  -8   4   5       65.36       76.09      8.33 o 
  -7   4   5       29.10       32.41      5.93 o 
  -6   4   5      115.42      120.11      9.32 o 
  -5   4   5       33.74       35.91      5.31 o 
  -4   4   5       15.56       19.83      3.55 o 
  -3   4   5        3.03        1.99      3.62 o 
  -2   4   5       68.20       71.03      4.49 o 
  -1   4   5      281.94      298.22      6.04 o 
   0   4   5        3.29        0.39      2.26 o 
   1   4   5        3.38        1.07      2.26 o 
   2   4   5       44.16       37.33      4.96 o 
   3   4   5       93.72       95.29      6.63 o 
   4   4   5        0.06        4.40      4.13 o 
   5   4   5      251.95      245.00     11.30 o 
   6   4   5      353.27      339.81      9.34 o 
   7   4   5      107.57      134.42      7.84 o 
   8   4   5        0.01        0.34      4.81 o 
   9   4   5       15.97       16.53      6.12 o 
 -13   5   5        2.32      -11.90     12.74 o 
 -12   5   5        5.23        1.83      8.09 o 
 -11   5   5        7.04       -1.83      7.84 o 
 -10   5   5        3.56       -7.90      6.16 o 
  -9   5   5       76.75       85.39      8.74 o 
  -8   5   5        0.06       -3.71      5.25 o 
  -7   5   5        9.25        6.62      5.22 o 
  -6   5   5      127.38      130.04      9.26 o 
  -5   5   5        0.00        1.33      3.26 o 
  -4   5   5        5.58       11.27      3.97 o 
  -3   5   5       71.52       80.30      6.14 o 
  -2   5   5       97.77       97.81      6.32 o 
  -1   5   5      270.89      267.87      6.90 o 
   0   5   5       15.07       18.99      3.03 o 
   1   5   5        0.07       -2.92      2.25 o 
   2   5   5       19.82       12.37      4.03 o 
   3   5   5        5.02       -0.59      3.72 o 
   4   5   5        0.00       -2.14      3.97 o 
   5   5   5       30.46       36.55      4.72 o 
   6   5   5       48.06       43.61      5.28 o 
   7   5   5        2.27        4.11      4.57 o 
   8   5   5        0.23       -0.22      5.82 o 
   9   5   5       14.30        7.96      6.99 o 
 -12   6   5        3.66       -3.17      7.53 o 
 -11   6   5       35.72       20.46      7.44 o 
 -10   6   5       90.20      112.58     10.47 o 
  -9   6   5        9.26        4.21      5.94 o 
  -8   6   5       20.64       13.58      6.03 o 
  -7   6   5       16.19       13.40      5.80 o 
  -6   6   5      184.10      174.07      8.63 o 
  -5   6   5       75.80       94.29      5.59 o 
  -4   6   5      259.21      282.30      7.52 o 
  -3   6   5      331.34      349.06     10.14 o 
  -2   6   5       69.73       86.10      8.01 o 
  -1   6   5      101.47       94.60      3.99 o 
   0   6   5       11.19        8.92      2.68 o 
   1   6   5       43.81       58.42      3.76 o 
   2   6   5        9.72        9.59      6.33 o 
   3   6   5       72.03       73.33      8.55 o 
   4   6   5        0.84        0.98      3.28 o 
   5   6   5       52.16       66.82      5.70 o 
   6   6   5       21.01       20.86      4.78 o 
   7   6   5        9.95       12.52      6.06 o 
   8   6   5        7.62       10.18      7.32 o 
   9   6   5        8.78        4.65      6.88 o 
 -12   7   5        1.29       -4.88      7.37 o 
 -11   7   5        0.01        1.24      8.44 o 
 -10   7   5       27.09       39.41     12.77 o 
  -9   7   5       90.30       92.65      9.35 o 
  -8   7   5        2.60        0.43      5.67 o 
  -7   7   5        9.86        9.81      5.49 o 
  -6   7   5       23.73       15.14      4.01 o 
  -5   7   5       49.72       42.91      4.61 o 
  -4   7   5       30.32       30.25      6.97 o 
  -3   7   5       16.27       11.61      3.08 o 
  -2   7   5        2.26        6.99      3.24 o 
  -1   7   5      139.19      127.26      9.36 o 
   0   7   5       25.20       24.66      3.27 o 
   1   7   5        4.78       10.52      5.63 o 
   2   7   5        3.44        3.25      3.78 o 
   3   7   5        1.47        2.35      3.29 o 
   4   7   5        4.08        3.99      5.52 o 
   5   7   5        0.03       -0.25      3.70 o 
   6   7   5        1.21        4.47      5.21 o 
   7   7   5        4.14        3.80     11.09 o 
   8   7   5       10.35       -2.43      6.35 o 
 -12   8   5       25.18       23.89     11.41 o 
 -11   8   5        7.93       -1.59      7.49 o 
 -10   8   5       10.76       11.23      7.05 o 
  -9   8   5        1.90        5.99      6.51 o 
  -8   8   5        2.77       -1.17      6.04 o 
  -7   8   5      463.67      477.54     14.91 o 
  -6   8   5      248.59      266.58     11.20 o 
  -5   8   5       28.77       27.31      4.57 o 
  -4   8   5       59.52       75.49      7.78 o 
  -3   8   5      127.04      134.26      5.92 o 
  -2   8   5       49.16       45.69      4.54 o 
  -1   8   5        0.12       -0.95      3.17 o 
   0   8   5      103.90      110.35      4.96 o 
   1   8   5        4.54        6.20      2.60 o 
   2   8   5       21.55       22.04      3.87 o 
   3   8   5        0.16        1.75      4.19 o 
   4   8   5        0.05       -1.47      4.45 o 
   5   8   5        0.36       -6.80      4.53 o 
   6   8   5       23.52       20.97      9.20 o 
   7   8   5       11.71       21.17      9.90 o 
   8   8   5        1.98        3.96      8.07 o 
 -11   9   5        6.50       19.02      8.52 o 
 -10   9   5        0.62       -5.69      6.89 o 
  -9   9   5        0.70        3.80      6.81 o 
  -8   9   5        2.10        4.46      8.97 o 
  -7   9   5       89.85       98.34     18.24 o 
  -6   9   5       31.65       26.96      6.79 o 
  -5   9   5        4.51        2.18      4.18 o 
  -4   9   5        0.34        0.41      4.76 o 
  -3   9   5       80.42       76.03      5.76 o 
  -2   9   5      183.35      184.51      6.77 o 
  -1   9   5      140.75      117.32      6.71 o 
   0   9   5        0.21        1.28      2.50 o 
   1   9   5        1.55        3.86      2.65 o 
   2   9   5        0.83        2.45      3.49 o 
   3   9   5       42.72       23.53      5.19 o 
   4   9   5        2.33       -0.28      7.15 o 
   5   9   5        4.85        6.49      5.52 o 
   6   9   5       18.61        6.86      6.46 o 
   7   9   5        3.96       -5.91      6.59 o 
   8   9   5        1.01        2.89      7.02 o 
 -11  10   5        5.85       11.08      8.61 o 
 -10  10   5        2.44       -6.86      7.61 o 
  -9  10   5        4.39        0.72      6.84 o 
  -8  10   5       35.40       44.46     12.74 o 
  -7  10   5        1.20       14.58      6.69 o 
  -6  10   5       90.67       95.42      7.59 o 
  -5  10   5        2.06       -1.55      5.16 o 
  -4  10   5       36.74       34.10      8.15 o 
  -3  10   5        9.16        8.59      8.40 o 
  -2  10   5      195.00      192.72      5.81 o 
  -1  10   5       16.05        7.89      3.18 o 
   0  10   5       71.38       56.60      3.92 o 
   1  10   5        0.60       -2.74      2.94 o 
   2  10   5       23.26       23.76      5.21 o 
   3  10   5       24.84       34.22      6.19 o 
   4  10   5        9.44        5.82      4.94 o 
   5  10   5        4.59        8.48      6.33 o 
   6  10   5        9.20       12.23      6.41 o 
   7  10   5        7.06        5.69      6.82 o 
 -10  11   5        0.49       -8.69      7.65 o 
  -9  11   5        9.82       18.07      7.88 o 
  -8  11   5        5.65       -4.33      6.59 o 
  -7  11   5        9.02        3.48      6.72 o 
  -6  11   5        0.22        7.16     11.11 o 
  -5  11   5        6.03        3.44      5.66 o 
  -4  11   5        3.26        6.37      5.67 o 
  -3  11   5        0.31       -3.75      5.30 o 
  -2  11   5        1.36       -2.28      5.69 o 
  -1  11   5        6.42       10.33      3.61 o 
   0  11   5        2.81        0.30      3.30 o 
   1  11   5       52.45       66.94      4.97 o 
   2  11   5       22.52       24.48      6.09 o 
   3  11   5       12.82        9.82      5.80 o 
   4  11   5       20.73       17.75      6.61 o 
   5  11   5        0.50       -6.73      5.86 o 
   6  11   5       10.08       13.90      6.87 o 
  -9  12   5        0.06        2.64      8.52 o 
  -8  12   5        0.57       -5.23      7.54 o 
  -7  12   5       29.54       29.72      6.73 o 
  -6  12   5        2.97       -0.67      6.33 o 
  -5  12   5        0.05        0.87      5.96 o 
  -4  12   5       26.38       27.14      6.83 o 
  -3  12   5        5.39        4.61      6.09 o 
  -2  12   5       22.13       18.46      6.62 o 
  -1  12   5       40.73       42.00      6.82 o 
   0  12   5       41.81       46.05      5.73 o 
   1  12   5       10.82        7.12      3.92 o 
   2  12   5        0.30        3.78      6.41 o 
   3  12   5        3.97        4.37      5.68 o 
   4  12   5        0.08        0.78      6.85 o 
   5  12   5        0.88       -3.77      6.59 o 
   6  12   5        6.99       14.98      7.46 o 
  -9  13   5        0.28       -8.65      8.80 o 
  -8  13   5        4.87        5.22      8.87 o 
  -7  13   5       16.26        4.82      9.73 o 
  -6  13   5        7.88        8.48      7.33 o 
  -5  13   5       18.16       19.82      7.07 o 
  -4  13   5        8.33       -0.56      6.20 o 
  -3  13   5        0.77        0.68      5.99 o 
  -2  13   5      107.20      104.57     17.99 o 
  -1  13   5        6.23       13.66      7.10 o 
   0  13   5        4.83        7.62      6.27 o 
   1  13   5        6.12        8.44      6.89 o 
   2  13   5        1.42        3.69     10.69 o 
   3  13   5        8.76       14.62      6.08 o 
   4  13   5        2.87        2.40      6.16 o 
   5  13   5        2.28       -1.89      6.94 o 
  -8  14   5        0.09       -4.70      7.24 o 
  -7  14   5        0.08        2.65      8.32 o 
  -6  14   5       16.52        3.78      7.72 o 
  -5  14   5       22.88       38.41     13.44 o 
  -4  14   5       76.58       77.97     13.66 o 
  -3  14   5      121.68      133.54     11.35 o 
  -2  14   5       30.79       26.87      7.92 o 
  -1  14   5       16.76       21.30      7.59 o 
   0  14   5        0.01       -6.92      6.30 o 
   1  14   5        0.00       -5.24      5.33 o 
   2  14   5        0.07       12.16      9.52 o 
   3  14   5        0.00       -0.83      9.35 o 
   4  14   5        0.20       -3.64      6.63 o 
  -6  15   5        0.81       -3.34      8.00 o 
  -5  15   5        0.18       -9.56      7.69 o 
  -4  15   5        2.90        8.22      7.58 o 
  -3  15   5       15.46       13.18      8.17 o 
  -2  15   5        0.62        2.97      7.31 o 
  -1  15   5       14.31        8.43      7.78 o 
   0  15   5        4.20        4.47      7.90 o 
   1  15   5        0.21       -4.53      6.99 o 
   2  15   5        8.33        1.53      9.87 o 
  -4  16   5        6.13        8.39      8.34 o 
  -3  16   5        0.23        1.62      7.88 o 
  -2  16   5        1.71        0.86      7.53 o 
  -1  16   5        5.63       13.34      9.42 o 
   0  16   5        1.96       -1.47      8.07 o 
 -13   0   6        0.90        2.34     12.16 o 
 -12   0   6        1.77       -5.94     11.07 o 
 -11   0   6       60.36       12.85     12.16 o 
 -10   0   6        5.19        7.38      9.89 o 
  -9   0   6       84.05       85.24     12.68 o 
  -8   0   6      188.85      195.23     14.17 o 
  -7   0   6        1.10        9.80      7.76 o 
  -6   0   6        0.18        7.72      6.68 o 
  -5   0   6       40.14       32.50      8.11 o 
  -4   0   6      304.08      280.55     13.51 o 
  -3   0   6        4.05        1.89      3.43 o 
  -2   0   6       47.77       58.43      8.27 o 
  -1   0   6      354.07      315.59      9.94 o 
   0   0   6      566.24      604.31     13.67 o 
   1   0   6       87.96      101.27     10.78 o 
   2   0   6       40.11       35.00      7.45 o 
   3   0   6      627.90      596.62     20.23 o 
   4   0   6       16.46        1.24      6.68 o 
   5   0   6       29.54       23.73      7.88 o 
   6   0   6        7.15       -6.91      7.53 o 
   7   0   6       58.06       60.30     12.31 o 
   8   0   6        3.25        5.14      6.63 o 
 -13   1   6        0.00      -12.99      8.66 o 
 -12   1   6        4.17       -7.19      7.90 o 
 -11   1   6       36.06       36.87      8.48 o 
 -10   1   6       11.68       22.85      7.55 o 
  -9   1   6      196.79      214.27     22.53 o 
  -8   1   6        0.07       -3.66      5.37 o 
  -7   1   6        0.14       -0.45      5.33 o 
  -6   1   6       36.77       41.27      6.16 o 
  -5   1   6        1.22        2.69      4.33 o 
  -4   1   6       34.85       29.41      5.16 o 
  -3   1   6        0.02        0.14      3.24 o 
  -2   1   6        3.03        3.14      2.60 o 
  -1   1   6        0.02        0.81      2.42 o 
   0   1   6        3.59        0.63      2.66 o 
   1   1   6       18.61       17.99      4.50 o 
   2   1   6      184.78      164.27      7.92 o 
   3   1   6      140.93      119.31      7.25 o 
   4   1   6       12.98       19.89      5.53 o 
   5   1   6        2.09        8.24      5.86 o 
   6   1   6        0.38       -1.56      5.07 o 
   7   1   6        0.04       10.48      6.01 o 
   8   1   6        2.07        3.11      4.50 o 
 -13   2   6        2.40       -0.69      9.20 o 
 -12   2   6        9.05       -2.85      8.34 o 
 -11   2   6        2.09       -6.93      6.71 o 
 -10   2   6       64.88       66.52      8.89 o 
  -9   2   6        0.13        0.51      5.68 o 
  -8   2   6       47.79       50.29     12.52 o 
  -7   2   6       14.62       11.30      7.31 o 
  -6   2   6       14.80       11.90      5.10 o 
  -5   2   6        0.97       -4.30      4.22 o 
  -4   2   6       19.61       34.83      4.45 o 
  -3   2   6        0.81       -0.23      3.97 o 
  -2   2   6        0.52       -0.38      2.44 o 
  -1   2   6       45.26       48.76      3.75 o 
   0   2   6        3.56        3.06      2.63 o 
   1   2   6        3.86        4.15      4.09 o 
   2   2   6       41.15       42.80      5.58 o 
   3   2   6      564.37      508.99     13.20 o 
   4   2   6       52.79       42.18      6.14 o 
   5   2   6        1.46        2.84      5.03 o 
   6   2   6        2.75       -0.14      5.49 o 
   7   2   6        3.42       -3.27      5.01 o 
   8   2   6        1.89       -1.67      5.59 o 
 -13   3   6       14.77        9.36      9.48 o 
 -12   3   6       37.75       31.27      9.96 o 
 -11   3   6        0.07      -10.17      6.97 o 
 -10   3   6        3.76        4.16      7.37 o 
  -9   3   6      112.59      141.03     11.13 o 
  -8   3   6        1.96        3.85      5.66 o 
  -7   3   6       31.95       24.27     11.85 o 
  -6   3   6       30.21       35.63      6.29 o 
  -5   3   6        9.42        1.08      4.55 o 
  -4   3   6       65.88       67.45      5.19 o 
  -3   3   6        0.01       -3.23      3.07 o 
  -2   3   6        0.82       -2.09      2.55 o 
  -1   3   6       56.36       64.34      4.15 o 
   0   3   6        0.51       -2.10      2.60 o 
   1   3   6        0.16        2.20      3.86 o 
   2   3   6      504.67      466.19     12.33 o 
   3   3   6      198.78      183.91     16.85 o 
   4   3   6        0.20       -3.70      4.54 o 
   5   3   6       16.54        7.36      5.09 o 
   6   3   6       40.77       29.66      6.49 o 
   7   3   6        0.77        3.61      5.04 o 
   8   3   6        0.06       -3.22      6.32 o 
 -12   4   6        3.42       -1.81      8.69 o 
 -11   4   6        0.23       -3.03      7.08 o 
 -10   4   6        1.82       -3.39      6.55 o 
  -9   4   6        0.34       -7.60      5.83 o 
  -8   4   6        6.58       13.73      6.32 o 
  -7   4   6      147.65      145.37      9.29 o 
  -6   4   6        1.44       -4.14      5.21 o 
  -5   4   6        0.87       -0.30      3.51 o 
  -4   4   6       44.70       44.55      7.70 o 
  -3   4   6        2.54        2.69      3.50 o 
  -2   4   6       28.05       39.00      3.80 o 
  -1   4   6        0.14        1.59      2.82 o 
   0   4   6       16.78       26.46      3.43 o 
   1   4   6        7.87        3.50      4.33 o 
   2   4   6        0.04       -1.19      4.47 o 
   3   4   6       44.38       48.19      6.16 o 
   4   4   6        0.12       -2.92      4.61 o 
   5   4   6        3.27        3.06      5.25 o 
   6   4   6        1.36       -3.45      4.22 o 
   7   4   6        0.10        0.63      5.19 o 
   8   4   6        1.10       -1.63      5.55 o 
 -12   5   6       26.38       11.83      9.19 o 
 -11   5   6        4.60       -0.13      7.16 o 
 -10   5   6       46.57       37.80     10.91 o 
  -9   5   6        6.40        8.24      6.23 o 
  -8   5   6       14.39        1.52      9.30 o 
  -7   5   6       61.10       78.39      8.41 o 
  -6   5   6        0.49       -3.22      3.58 o 
  -5   5   6       20.00       24.67      4.42 o 
  -4   5   6        1.58        1.93      3.49 o 
  -3   5   6       73.53       86.03      5.63 o 
  -2   5   6        7.09       10.56      3.54 o 
  -1   5   6        0.21       -1.02      2.70 o 
   0   5   6        1.96       -1.27      2.86 o 
   1   5   6        2.35        3.64      4.38 o 
   2   5   6      104.79      117.39      8.24 o 
   3   5   6        5.59       10.24      7.47 o 
   4   5   6       19.20       16.80      5.51 o 
   5   5   6       13.76        8.92      4.32 o 
   6   5   6       31.47       29.33      5.31 o 
   7   5   6        5.60        7.65      5.12 o 
   8   5   6        0.09       -1.08      7.85 o 
 -12   6   6        1.56      -11.55      7.70 o 
 -11   6   6        1.26        1.34      7.19 o 
 -10   6   6       87.49      100.41     10.36 o 
  -9   6   6       43.04       53.06      8.17 o 
  -8   6   6        0.67        1.58      6.22 o 
  -7   6   6        2.19        1.44      4.48 o 
  -6   6   6        0.95        0.56      3.69 o 
  -5   6   6       37.84       36.93      4.77 o 
  -4   6   6       19.27       24.22      6.01 o 
  -3   6   6       78.56       99.67      6.07 o 
  -2   6   6       35.25       50.75      5.15 o 
  -1   6   6       46.86       50.71      6.32 o 
   0   6   6       15.07       10.77      3.19 o 
   1   6   6        2.38       -2.63      3.90 o 
   2   6   6      134.71      129.39      7.30 o 
   3   6   6       46.61       52.99      6.75 o 
   4   6   6       95.91      109.78      7.08 o 
   5   6   6        0.05       -2.87      4.21 o 
   6   6   6        0.04        3.01      4.98 o 
   7   6   6        1.29       -3.21      8.58 o 
 -11   7   6        8.56       10.24      9.11 o 
 -10   7   6       38.70       42.48      8.73 o 
  -9   7   6       15.99       22.73      8.09 o 
  -8   7   6        0.05       -1.79      6.05 o 
  -7   7   6      162.89      166.77     10.12 o 
  -6   7   6        6.16        5.85      4.19 o 
  -5   7   6       15.96       13.14      4.24 o 
  -4   7   6       41.56       49.87      7.28 o 
  -3   7   6       35.51       45.54      4.80 o 
  -2   7   6       32.86       38.82      5.85 o 
  -1   7   6      112.12      122.56      6.56 o 
   0   7   6        0.36       -3.54      3.16 o 
   1   7   6        1.09        3.42      4.91 o 
   2   7   6        6.52       -1.10      4.38 o 
   3   7   6        1.87        3.41      3.93 o 
   4   7   6       10.43        7.12      4.34 o 
   5   7   6        1.06       -0.47      6.87 o 
   6   7   6        6.27       13.04      9.09 o 
   7   7   6        0.10       -0.57      6.28 o 
 -11   8   6        8.75        3.93      8.58 o 
 -10   8   6        1.77       -0.21      7.58 o 
  -9   8   6        6.29       -2.12      6.71 o 
  -8   8   6        2.93        0.35      6.36 o 
  -7   8   6        2.07       -1.48      6.32 o 
  -6   8   6       25.67       26.26      6.94 o 
  -5   8   6        1.55        2.28      4.11 o 
  -4   8   6        0.40       -1.96      5.81 o 
  -3   8   6        1.51        3.11      4.04 o 
  -2   8   6        0.67       -1.87      3.85 o 
  -1   8   6      147.39      152.07     11.98 o 
   0   8   6       16.56        4.20      4.62 o 
   1   8   6       46.17       50.46      6.14 o 
   2   8   6       15.82       23.34      4.44 o 
   3   8   6       64.03       70.76      5.99 o 
   4   8   6        6.75        0.01      5.34 o 
   5   8   6        0.42        5.03      6.35 o 
   6   8   6        5.19        2.81      6.31 o 
   7   8   6        0.39       -5.42      6.52 o 
 -11   9   6       12.64       16.41      9.19 o 
 -10   9   6        1.16       -1.16      7.53 o 
  -9   9   6       10.29        4.34      8.20 o 
  -8   9   6        0.45        6.08      7.40 o 
  -7   9   6       12.13       18.12      7.54 o 
  -6   9   6        4.54        5.60      6.23 o 
  -5   9   6       53.18       52.38     11.86 o 
  -4   9   6        0.87       -3.36      4.13 o 
  -3   9   6        0.30       -1.56      4.17 o 
  -2   9   6       17.50       10.47      6.59 o 
  -1   9   6        5.00        3.51      4.33 o 
   0   9   6       31.29       35.29      5.35 o 
   1   9   6        0.22       -5.46      3.64 o 
   2   9   6        0.21        2.30      3.88 o 
   3   9   6       19.44        9.15      5.54 o 
   4   9   6       21.98       13.58      6.31 o 
   5   9   6        1.41        0.82     10.02 o 
   6   9   6        1.79       -2.14      6.26 o 
 -10  10   6       13.15       27.37      9.48 o 
  -9  10   6       45.23       56.38      9.98 o 
  -8  10   6        0.21        4.41      7.33 o 
  -7  10   6        0.13        3.46      6.91 o 
  -6  10   6       12.22       10.84      6.65 o 
  -5  10   6       45.42       65.86      8.92 o 
  -4  10   6       33.14       31.05      7.07 o 
  -3  10   6        0.48       -8.53      5.70 o 
  -2  10   6       16.56        7.46      3.87 o 
  -1  10   6       63.09       60.05      4.45 o 
   0  10   6        0.09       -4.09      3.56 o 
   1  10   6       11.44        9.88      5.25 o 
   2  10   6        0.65        0.25      9.35 o 
   3  10   6       30.61       31.29      6.78 o 
   4  10   6        3.43        5.61      6.13 o 
   5  10   6        0.08        2.52      9.03 o 
  -9  11   6        0.01        6.48      8.22 o 
  -8  11   6        0.02       -9.53      7.53 o 
  -7  11   6       24.00       38.52      8.98 o 
  -6  11   6        2.75       -4.69      6.51 o 
  -5  11   6        5.15       -5.47      6.18 o 
  -4  11   6        8.74       11.40      6.99 o 
  -3  11   6        0.43       -1.59     10.75 o 
  -2  11   6        0.38        2.96      5.94 o 
  -1  11   6        7.22        4.18      3.63 o 
   0  11   6        5.22       -2.90      4.45 o 
   1  11   6        0.18       -3.02      4.96 o 
   2  11   6        0.06       -2.22      5.42 o 
   3  11   6       22.31       16.74      6.17 o 
   4  11   6        9.07       10.31      6.48 o 
   5  11   6        2.98        4.32      7.27 o 
  -8  12   6        2.48        2.19      8.47 o 
  -7  12   6       46.78       46.49      9.39 o 
  -6  12   6       11.81       17.58      8.56 o 
  -5  12   6        0.48        1.94      6.93 o 
  -4  12   6        0.06       -4.67      6.69 o 
  -3  12   6       10.87       11.47      6.58 o 
  -2  12   6       45.70       57.54     10.36 o 
  -1  12   6       13.36        8.02      9.82 o 
   0  12   6        0.54       -0.77      4.59 o 
   1  12   6        2.53        5.63      5.86 o 
   2  12   6        0.60       -8.09      5.73 o 
   3  12   6        0.02        1.16      6.53 o 
   4  12   6        7.34        9.37      7.39 o 
  -7  13   6        1.64       -4.17      8.93 o 
  -6  13   6        1.99       -0.41      6.28 o 
  -5  13   6       11.29        9.57      8.23 o 
  -4  13   6       14.73       15.62      7.82 o 
  -3  13   6       45.76       72.27      9.48 o 
  -2  13   6       11.16       15.71      9.53 o 
  -1  13   6       11.81       18.76     11.84 o 
   0  13   6        0.56       -3.04     10.49 o 
   1  13   6        0.91        7.41      9.04 o 
   2  13   6        0.20       -3.43     10.71 o 
   3  13   6        0.42       -2.30     11.04 o 
  -6  14   6        0.02        1.90      8.42 o 
  -5  14   6        2.03       -2.65      8.43 o 
  -4  14   6        0.42        7.68     10.40 o 
  -3  14   6        0.32       -7.23     11.26 o 
  -2  14   6        0.58        0.65      8.72 o 
  -1  14   6        0.39       -5.43      7.61 o 
   0  14   6        0.03       11.36     11.29 o 
  -3  15   6        0.08       -6.44      8.29 o 
  -2  15   6        2.56       -0.11      7.88 o 
 -12   1   7        2.18       -6.01      8.26 o 
 -11   1   7       14.68        7.02      8.10 o 
 -10   1   7        4.43       -5.11      6.95 o 
  -9   1   7        0.12       -1.91      6.59 o 
  -8   1   7       63.13       64.08     15.49 o 
  -7   1   7        4.12        6.73      8.21 o 
  -6   1   7        0.06       -2.05      6.15 o 
  -5   1   7       25.28       24.64      6.41 o 
  -4   1   7       40.82       38.49      4.33 o 
  -3   1   7       74.80       67.83      6.32 o 
  -2   1   7       79.64       81.24      5.06 o 
  -1   1   7      430.78      425.24     12.25 o 
   0   1   7      689.67      667.06     15.75 o 
   1   1   7       85.99      102.68      8.19 o 
   2   1   7      104.91      105.91      8.30 o 
   3   1   7        0.47       -3.42      4.88 o 
   4   1   7        4.98        9.67      6.19 o 
   5   1   7        1.35        5.53      5.84 o 
   6   1   7        1.09       -4.47      6.01 o 
   7   1   7        0.29        3.07      6.95 o 
 -12   2   7        7.88       -2.54     16.44 o 
 -11   2   7       14.84       18.50     12.27 o 
 -10   2   7        0.45       -5.25      7.39 o 
  -9   2   7       14.09        2.30      9.91 o 
  -8   2   7       27.82       23.47     12.61 o 
  -7   2   7        4.72        1.79      9.23 o 
  -6   2   7       10.20       10.83      6.11 o 
  -5   2   7       13.80       11.07      5.13 o 
  -4   2   7        2.54       -0.51      3.89 o 
  -3   2   7      255.78      265.85      7.08 o 
  -2   2   7       44.81       40.51      4.23 o 
  -1   2   7       68.94       69.57      5.49 o 
   0   2   7        0.00        5.48      4.71 o 
   1   2   7       13.56       12.99      5.35 o 
   2   2   7        4.57        4.64      8.19 o 
   3   2   7        1.89        1.44      5.06 o 
   4   2   7        0.72        7.34      6.69 o 
   5   2   7        0.01        5.78      6.05 o 
   6   2   7        1.15      -10.75      7.85 o 
   7   2   7        0.03        0.17      5.71 o 
 -12   3   7        0.05       -1.17     15.21 o 
 -11   3   7       15.50       10.08      8.51 o 
 -10   3   7        3.41       -3.77     11.80 o 
  -9   3   7       14.62       13.10      7.08 o 
  -8   3   7       16.16       16.02      7.14 o 
  -7   3   7        0.44       -1.55      5.86 o 
  -6   3   7       18.53       23.26      4.63 o 
  -5   3   7        0.00       -2.25      3.72 o 
  -4   3   7       42.25       42.20      7.06 o 
  -3   3   7      117.61      127.76      5.53 o 
  -2   3   7        7.11        1.92      3.31 o 
  -1   3   7       19.17       18.92      4.33 o 
   0   3   7        1.31        0.68      4.72 o 
   1   3   7        1.47        5.92      4.80 o 
   2   3   7       97.50      112.40      8.66 o 
   3   3   7        0.16        7.32      8.37 o 
   4   3   7       25.45       21.08      6.50 o 
   5   3   7        7.21        5.32      5.86 o 
   6   3   7        0.79        0.56      6.10 o 
 -11   4   7        0.54       -4.48      8.33 o 
 -10   4   7        6.67        9.23     12.54 o 
  -9   4   7        0.10        0.16      8.42 o 
  -8   4   7       12.53        4.41      6.81 o 
  -7   4   7       20.87       20.37      6.88 o 
  -6   4   7        0.00       -4.78      4.33 o 
  -5   4   7        0.51        4.47      4.44 o 
  -4   4   7        9.29        1.26      4.17 o 
  -3   4   7       46.97       53.16      4.65 o 
  -2   4   7        0.53       -1.56      3.29 o 
  -1   4   7        1.20        1.30      5.41 o 
   0   4   7       57.48       65.22     14.70 o 
   1   4   7       78.04       87.85      7.92 o 
   2   4   7        3.73        1.56      5.08 o 
   3   4   7        2.64       -7.12      5.06 o 
   4   4   7       11.62       16.97      5.95 o 
   5   4   7        3.84       -4.48      9.60 o 
   6   4   7        0.01        2.14      6.74 o 
 -11   5   7        5.06       -2.07      8.38 o 
 -10   5   7        9.64       11.19      7.73 o 
  -9   5   7        0.10       -1.82     14.99 o 
  -8   5   7        1.91       -1.11      6.53 o 
  -7   5   7        5.65       -1.58      4.22 o 
  -6   5   7        4.17        1.73      4.48 o 
  -5   5   7        2.01        1.46      4.30 o 
  -4   5   7       15.49       12.13      4.38 o 
  -3   5   7       33.98       35.82      6.26 o 
  -2   5   7       11.94       11.41      3.87 o 
  -1   5   7        7.00        1.80      3.97 o 
   0   5   7       74.77       84.27      9.55 o 
   1   5   7        5.96        5.19      5.50 o 
   2   5   7       10.16        8.08     11.23 o 
   3   5   7       27.75       16.22      5.98 o 
   4   5   7        1.02        8.38      5.74 o 
   5   5   7        6.26        2.87      4.96 o 
   6   5   7        1.23        0.57      5.67 o 
 -11   6   7       11.18        2.85      8.40 o 
 -10   6   7       23.07        9.21     13.82 o 
  -9   6   7       14.58       19.06      8.03 o 
  -8   6   7       16.47       18.82      5.50 o 
  -7   6   7       11.68       17.58      5.26 o 
  -6   6   7       14.24        5.57      4.75 o 
  -5   6   7        2.06       -1.02      4.03 o 
  -4   6   7       40.13       35.82      5.39 o 
  -3   6   7        0.25       -1.78      4.32 o 
  -2   6   7       48.15       44.97      4.59 o 
  -1   6   7       13.93       23.18      4.72 o 
   0   6   7        0.00       -4.84      4.80 o 
   1   6   7       72.25       75.71      8.03 o 
   2   6   7        0.26       -5.48      5.43 o 
   3   6   7        2.28        7.43      5.97 o 
   4   6   7        6.99       -1.99      6.73 o 
   5   6   7        0.02       -1.60      5.11 o 
   6   6   7        0.01       -3.02      6.72 o 
 -10   7   7        0.57       -2.68      7.71 o 
  -9   7   7        6.52       11.48      7.74 o 
  -8   7   7        0.35       -2.76      7.59 o 
  -7   7   7       32.80       38.93      7.69 o 
  -6   7   7        7.65        4.55      4.79 o 
  -5   7   7        1.34       -3.12      5.77 o 
  -4   7   7       34.73       40.45      5.58 o 
  -3   7   7       26.05       23.85      6.17 o 
  -2   7   7        1.65       -4.03      3.62 o 
  -1   7   7       34.24       38.94      5.30 o 
   0   7   7       99.59       86.66      8.12 o 
   1   7   7        9.09       -3.01      5.28 o 
   2   7   7        6.85        0.34      5.48 o 
   3   7   7       12.28        8.06     11.44 o 
   4   7   7        0.12       -2.26      4.99 o 
   5   7   7        0.05        0.11      6.76 o 
 -10   8   7        0.31       -8.07      8.51 o 
  -9   8   7        8.05        9.65      8.40 o 
  -8   8   7       17.59       16.55      8.63 o 
  -7   8   7       10.11        8.85      7.45 o 
  -6   8   7        7.51        8.03      8.52 o 
  -5   8   7       26.73       27.01      5.51 o 
  -4   8   7        0.02       -4.82      5.99 o 
  -3   8   7       36.71       35.64      5.80 o 
  -2   8   7        0.49       -4.95      3.87 o 
  -1   8   7        3.80        1.05      5.62 o 
   0   8   7        0.28        1.15      5.49 o 
   1   8   7       22.61       17.11      8.16 o 
   2   8   7        1.49       -1.35      4.69 o 
   3   8   7        0.22        0.38      4.75 o 
   4   8   7        0.01        4.36      7.34 o 
   5   8   7        0.33        2.92      6.49 o 
  -9   9   7       11.10       11.60      9.32 o 
  -8   9   7       10.72        5.17      8.16 o 
  -7   9   7        2.08       -0.14      7.31 o 
  -6   9   7        0.02        2.82      7.29 o 
  -5   9   7        0.18       -8.18      6.40 o 
  -4   9   7       10.42        5.36      7.79 o 
  -3   9   7        5.45        7.67      6.68 o 
  -2   9   7       26.07       12.14      4.55 o 
  -1   9   7       54.33       38.91      5.98 o 
   0   9   7       54.80       70.93      8.20 o 
   1   9   7       15.23       19.97      4.96 o 
   2   9   7        7.89        1.64      5.80 o 
   3   9   7        0.40        0.56      6.38 o 
   4   9   7        2.85        4.15      6.37 o 
  -9  10   7        0.71        4.77      8.48 o 
  -8  10   7        2.39       -1.80      8.18 o 
  -7  10   7       13.81        4.29      7.61 o 
  -6  10   7        0.05      -10.30      6.86 o 
  -5  10   7        0.37       -6.15      6.52 o 
  -4  10   7        9.21        7.33      7.26 o 
  -3  10   7        5.72        9.40      5.96 o 
  -2  10   7        0.13       -3.87      4.55 o 
  -1  10   7        0.04       -5.35      4.58 o 
   0  10   7        0.54       -6.93      4.62 o 
   1  10   7        3.02       10.26      5.82 o 
   2  10   7        0.88        6.06      6.12 o 
   3  10   7        2.86       -5.63      6.03 o 
  -8  11   7        0.29       -5.12      8.91 o 
  -7  11   7       11.29        2.42      9.05 o 
  -6  11   7        0.58       -3.82      7.77 o 
  -5  11   7        5.72       -3.08      7.41 o 
  -4  11   7        0.03       -7.94      7.23 o 
  -3  11   7        2.10       -0.11      6.87 o 
  -2  11   7        0.20        0.79      5.95 o 
  -1  11   7        3.10        4.54      5.15 o 
   0  11   7        0.97        0.95      8.14 o 
   1  11   7        0.00       -2.70      6.24 o 
   2  11   7        0.24        3.08      6.05 o 
  -6  12   7        1.57        5.74      8.71 o 
  -5  12   7        0.29        0.95     13.46 o 
  -4  12   7        2.89        0.40      8.51 o 
  -3  12   7        2.71        4.56      9.65 o 
  -2  12   7        2.14       -3.73      6.44 o 
   0  12   7        0.66        1.96      6.24 o 
   1  12   7        1.35       -0.73     11.14 o 
  -4  13   7        5.83       18.90      9.60 o 
  -3  13   7        3.23        3.80      7.33 o 
  -2  13   7        2.73       -5.61      8.61 o 
 -11   0   8        0.35      -19.27     12.85 o 
 -10   0   8       10.68       10.61     12.93 o 
  -9   0   8       11.17       23.58     12.66 o 
  -8   0   8        0.27       -2.61     10.32 o 
  -7   0   8        3.00       11.42     10.67 o 
  -6   0   8        3.25       -7.16      8.92 o 
  -5   0   8      174.32      145.48     16.00 o 
  -4   0   8      229.33      234.33     10.60 o 
  -3   0   8        8.40       -0.01      5.94 o 
  -2   0   8       24.39       35.76      9.93 o 
  -1   0   8       38.84       46.05     10.22 o 
   0   0   8        8.71       -2.69      7.63 o 
   1   0   8        0.42        3.66      8.19 o 
   2   0   8       30.91       25.11      9.29 o 
   3   0   8        4.49        5.34      8.54 o 
   4   0   8        2.15        7.69     10.30 o 
   5   0   8        0.43        6.23      9.80 o 
 -11   1   8        1.00       -9.37      9.73 o 
 -10   1   8        1.54       -1.39      8.78 o 
  -9   1   8        0.10        2.13      7.56 o 
  -8   1   8        0.02        6.02      7.43 o 
  -7   1   8        0.00       -3.97      6.72 o 
  -6   1   8        0.83       -7.52      5.01 o 
  -5   1   8       13.19       13.04      4.31 o 
  -4   1   8       69.23       78.69      5.83 o 
  -3   1   8      158.91      175.39      7.62 o 
  -2   1   8        7.38       -1.02      5.01 o 
  -1   1   8        5.26        2.79      5.52 o 
   0   1   8        0.00       -7.67      5.11 o 
   1   1   8       10.86        4.13      5.49 o 
   2   1   8       11.68       12.38     11.29 o 
   3   1   8        0.00       -1.70      6.13 o 
   4   1   8        0.49        6.65      7.07 o 
   5   1   8        0.04       -3.78      6.86 o 
 -10   2   8        1.11       -4.18      9.26 o 
  -9   2   8       12.87       14.09      8.09 o 
  -8   2   8        0.17        1.43      7.36 o 
  -7   2   8       12.93        9.62      7.61 o 
  -6   2   8        0.07       -6.81      4.54 o 
  -5   2   8       27.83       18.90      5.36 o 
  -4   2   8       61.90       71.04      8.37 o 
  -3   2   8       10.82       15.70      7.37 o 
  -2   2   8        0.07        4.00      8.37 o 
  -1   2   8        1.75       -2.86     10.61 o 
   0   2   8        6.51        1.64      5.76 o 
   1   2   8        0.84        2.27      5.76 o 
   2   2   8       20.48       19.99      6.62 o 
   3   2   8        2.51        5.97      6.20 o 
   4   2   8        0.40       -6.25      6.36 o 
 -10   3   8       16.43        4.47      9.59 o 
  -9   3   8       19.19       17.15      8.37 o 
  -8   3   8        9.86        9.37      7.68 o 
  -7   3   8       29.17       22.69      7.69 o 
  -6   3   8       56.37       50.52      6.46 o 
  -5   3   8        0.22        4.47      5.10 o 
  -4   3   8       67.43       83.89      8.66 o 
  -3   3   8      172.93      161.82      6.52 o 
  -2   3   8        0.29        0.24      5.60 o 
  -1   3   8        7.14       11.21      5.94 o 
   0   3   8       45.27       47.83      7.74 o 
   1   3   8       10.46        6.43      6.11 o 
   2   3   8        5.61        6.98     10.34 o 
   3   3   8        0.07       -3.72      6.37 o 
   4   3   8        0.96        2.26      6.38 o 
 -10   4   8        4.05       -2.81      8.99 o 
  -9   4   8        2.36        3.11      7.62 o 
  -8   4   8        2.27       -1.97      5.27 o 
  -7   4   8       16.52       22.21      6.07 o 
  -6   4   8        2.33       -1.70      6.86 o 
  -5   4   8       19.76       17.77      5.47 o 
  -4   4   8        2.35        2.94      4.06 o 
  -3   4   8       17.36        8.61      4.26 o 
  -2   4   8        1.11       -7.64      5.09 o 
  -1   4   8        1.95        1.87      5.45 o 
   0   4   8        0.00        2.60      6.27 o 
   1   4   8        0.01       -8.03      5.35 o 
   2   4   8        9.04       11.43      6.16 o 
   3   4   8        1.97       -1.67      6.37 o 
   4   4   8        2.64       -4.70      6.63 o 
 -10   5   8        0.00      -12.44      8.29 o 
  -9   5   8        0.02       -1.89      5.53 o 
  -8   5   8       50.38       66.53      7.46 o 
  -7   5   8       13.87        4.44      5.42 o 
  -6   5   8       65.43       65.34     11.98 o 
  -5   5   8       39.79       45.22      7.67 o 
  -4   5   8       54.06       68.52      5.98 o 
  -3   5   8        1.06       -1.09      4.03 o 
  -2   5   8       28.56       28.48     12.51 o 
  -1   5   8       18.58       17.14     18.97 o 
   0   5   8       23.22       23.67      6.67 o 
   1   5   8        3.47        9.39      6.09 o 
   2   5   8        0.02        0.03      6.41 o 
   3   5   8        1.53       -6.79     10.80 o 
   4   5   8        4.47        3.19      6.54 o 
  -9   6   8        5.03        1.12      7.92 o 
  -8   6   8        1.85       -3.29      5.86 o 
  -7   6   8        7.23        6.12      5.37 o 
  -6   6   8        0.47       -7.50      5.00 o 
  -5   6   8        2.07       -1.14      5.28 o 
  -4   6   8        2.55       -5.73      5.09 o 
  -3   6   8       32.87       29.00      4.97 o 
  -2   6   8        4.90       -8.06      5.51 o 
  -1   6   8        0.48        2.05      5.53 o 
   0   6   8        0.13        1.99      6.01 o 
   1   6   8        2.52        0.14      9.32 o 
   2   6   8        0.89       -1.44     10.35 o 
   3   6   8        0.99        6.98      6.68 o 
  -9   7   8        0.01        0.16      8.85 o 
  -8   7   8        4.97       -1.43      7.70 o 
  -7   7   8        1.98       -8.02      5.85 o 
  -6   7   8        0.01       -7.84      5.23 o 
  -5   7   8        6.61        5.77      5.66 o 
  -4   7   8       13.86       18.45      5.74 o 
  -3   7   8       23.90       20.87      5.09 o 
  -2   7   8       28.69       26.90      6.82 o 
  -1   7   8       14.92       11.86      6.77 o 
   0   7   8        2.17        0.19      5.95 o 
   1   7   8        0.25       -9.51     10.01 o 
   2   7   8        1.33        3.37      6.77 o 
   3   7   8        0.57        2.70      6.54 o 
  -8   8   8        0.03        1.08      9.03 o 
  -7   8   8        3.53       -0.46      8.09 o 
  -6   8   8        1.50       -8.10      7.78 o 
  -5   8   8        4.54        0.52      5.63 o 
  -4   8   8       12.02        5.25      5.78 o 
  -3   8   8        3.27        3.89      4.85 o 
  -2   8   8        5.88        5.98      6.32 o 
  -1   8   8        6.58       13.38      6.98 o 
   0   8   8        0.29        1.69      6.39 o 
   1   8   8        2.28       -3.20      6.42 o 
   2   8   8        1.05        0.29      6.92 o 
  -7   9   8        0.38        1.78      8.39 o 
  -6   9   8        0.11       -4.97      7.98 o 
  -5   9   8        5.18        9.40      7.89 o 
  -4   9   8        3.26        1.27      8.38 o 
  -3   9   8        4.75        7.58      5.20 o 
  -2   9   8        0.00       -0.19      7.02 o 
  -1   9   8        1.07      -10.18      6.79 o 
   0   9   8        0.02       -6.73      6.92 o 
   1   9   8        1.11        0.95      5.45 o 
  -6  10   8        7.98        4.07      9.19 o 
  -5  10   8        7.60        8.06      8.83 o 
  -4  10   8        2.28        3.73      8.46 o 
  -3  10   8        2.11        1.48      5.07 o 
  -2  10   8        1.08      -10.39      6.93 o 
  -1  10   8        1.13      -10.92      7.28 o 
   0  10   8        0.60        5.35      6.65 o 
  -3  11   8        8.20       -0.11      8.70 o 
  -8   1   9        7.52       -5.98      6.18 o 
  -7   1   9        3.14        1.63      6.04 o 
  -6   1   9       18.11       15.31      5.11 o 
  -5   1   9        9.09        0.59      4.80 o 
  -4   1   9       13.01       18.94      8.05 o 
  -3   1   9       13.98       10.71      6.41 o 
  -2   1   9        4.72        1.88      6.52 o 
  -1   1   9       13.44       10.97      7.00 o 
   0   1   9        1.55       -4.71      8.16 o 
   1   1   9        6.23       -0.94      6.35 o 
   2   1   9        3.79        9.68      7.13 o 
  -8   2   9        2.10      -10.63      7.08 o 
  -7   2   9       57.39       58.38      7.82 o 
  -6   2   9       17.65       10.65      5.03 o 
  -5   2   9        4.92        4.33      4.72 o 
  -4   2   9        0.24       -1.51      7.12 o 
  -3   2   9       33.65       44.62      8.06 o 
  -2   2   9        6.31       -4.16      6.41 o 
  -1   2   9        0.19       -0.78      6.38 o 
   0   2   9        1.25       -3.65     10.53 o 
   1   2   9        6.63        2.68      6.65 o 
  -8   3   9       14.97       11.90      7.70 o 
  -7   3   9       27.25       40.57      7.41 o 
  -6   3   9        1.49        2.00      4.66 o 
  -5   3   9        2.48       -2.29      4.73 o 
  -4   3   9        9.91       17.70      6.75 o 
  -3   3   9        1.67       -4.11      6.42 o 
  -2   3   9        2.60       -5.33      6.35 o 
  -1   3   9        1.38        6.99      6.72 o 
   0   3   9        1.78        9.68      6.87 o 
   1   3   9        0.09       -6.89      7.00 o 
  -8   4   9        6.09        7.98      6.66 o 
  -7   4   9       52.11       59.81     13.18 o 
  -6   4   9       61.83       56.49      7.94 o 
  -5   4   9        0.71        1.63      4.94 o 
  -4   4   9        0.36        1.17      6.40 o 
  -3   4   9        0.90        4.72      6.60 o 
  -2   4   9        1.03        3.29      6.79 o 
  -1   4   9        5.76       11.24     10.10 o 
   0   4   9        1.12       -8.69      6.19 o 
   1   4   9        0.89        0.65      7.25 o 
  -7   5   9        0.01        2.94      6.62 o 
  -6   5   9        0.05       -8.62      6.29 o 
  -5   5   9        4.92       -0.49      5.12 o 
  -4   5   9        4.92        1.63      6.49 o 
  -3   5   9        2.68        3.81      6.68 o 
  -2   5   9        0.03       -5.61      6.41 o 
  -1   5   9        0.82       -9.97      6.65 o 
   0   5   9        2.46       -4.11      6.79 o 
  -6   6   9       11.49       -3.44      6.18 o 
  -5   6   9        0.04       -2.14      5.28 o 
  -4   6   9        0.57       -3.75      6.45 o 
  -3   6   9        0.57       -7.89      6.74 o 
  -2   6   9        5.11       -6.99      6.64 o 
  -1   6   9        0.54        6.13      7.03 o 
   0   6   9        0.93       -0.41      7.33 o 
  -5   7   9        3.20        8.45      5.86 o 
  -4   7   9        0.10       -4.84      7.29 o 
  -3   7   9        1.54       -3.40      6.75 o 
  -2   7   9        1.67       -3.14      7.18 o 
                                                 
